# Supplementary material for: Ethyl 5,8-dibromo-2-dibromo­methyl-6,7-dimeth­oxyquinoline-3-carb­oxy­late
Source: Acta Crystallogr Sect E Struct Rep Online. 2010 Jul 31;66(Pt 8):o2155. doi: 10.1107/S1600536810029351 (PMC3007515; doi:10.1107/S1600536810029351)
Supplement: Supplementary file 1 [file e-66-o2155-sup1.cif]

##############################################################################
###                                                                        ###
###        Electronic paper (Acta Crystallographica Section E)             ###
###                                                                        ###
##############################################################################
#                                                                            #
# This CIF contains the data in a paper accepted for publication in Acta     #
# Crystallographica Section E. It conforms to the requirements of Notes      #
# for Authors for Section E, and has been peer reviewed under the auspices   #
# of the IUCr Commission on Journals.                                        #
#                                                                            #
# Full details of the Crystallographic Information File format               #
# are given in the paper "The Crystallographic Information File (CIF):       #
# a New Standard Archive File for Crystallography" by S. R. Hall, F. H.      #
# Allen and I. D. Brown [Acta Cryst. (1991), A47, 655-685].                  #
#                                                                            #
# The current version of the core CIF dictionary is obtainable from          #
# ftp://ftp.iucr.org/pub/cif_core.dic. The current version number is 2.4.    #
#                                                                            #
# Software is freely available for graphical display of the structure(s) in  #
# this CIF.  For information consult the CIF home page http://www.iucr.org/  #
# cif/home.html                                                              #
#                                                                            #
# This file may be used for bona fide research purposes within the           #
# scientific community so long as proper attribution is given to the journal # 
# article from which it was obtained.                                        #
#                                                                            #
##############################################################################
                                             
data_quinoline
_audit_creation_method     SHELXL-97
_journal_date_recd_electronic     2010-07-12
_journal_date_accepted     2010-07-23
_journal_name_full     'Acta Crystallographica, Section E'
_journal_year     2010
_journal_volume     66
_journal_issue      8
_journal_page_first     o2155
_journal_page_last     o2155
_journal_paper_category     QO
_journal_coeditor_code     SI2277
_publ_contact_author_name     'Yu-hua, Long'
_publ_contact_author_address
;
School of Chemistry and Environment
South China Normal University
Guangzhou 510006
People's Republic of China
;
_publ_contact_author_email     'yuhualong68@hotmail.com'
_publ_contact_author_fax     ?
_publ_contact_author_phone     '13570273188'
_publ_section_title
;
Ethyl 5,8-dibromo-2-dibromomethyl-6,7-dimethoxyquinoline-3-carboxylate
;
loop_
    _publ_author_name
    _publ_author_footnote
    _publ_author_address
    'Ting Zhou' .
;
School of Chemistry and Environment
South China Normal University
Guangzhou 510006
People's Republic of China
;
    'Yu-hua Long' .
;
School of Chemistry and Environment
South China Normal University
Guangzhou 510006
People's Republic of China
;
    'Ding-qiao Yang' .
;
School of Chemistry and Environment
South China Normal University
Guangzhou 510006
People's Republic of China
;
    'Han-mei Zhang' .
;
School of Chemistry and Environment
South China Normal University
Guangzhou 510006
People's Republic of China
;
    'Wen-ling Wang' .
;
School of Chemistry and Environment
South China Normal University
Guangzhou 510006
People's Republic of China
;
data_I
_audit_creation_method     SHELXL-97
_chemical_name_systematic
;
Ethyl 5,8-dibromo-2-dibromomethyl-6,7-dimethoxyquinoline-3-carboxylate
;
_chemical_name_common     ?
_chemical_formula_moiety     'C15 H13 Br4 N O4'
_chemical_formula_sum     'C15 H13 Br4 N O4'
_chemical_formula_iupac     'C15 H13 Br4 N O4'
_chemical_formula_weight     590.90
_chemical_melting_point     ?
_symmetry_cell_setting     triclinic
_symmetry_space_group_name_H-M     'P -1'
_symmetry_space_group_name_hall     '-P 1'
loop_
    _symmetry_equiv_pos_as_xyz
    'x, y, z'
    '-x, -y, -z'
_cell_length_a     8.992(2)
_cell_length_b     9.632(2)
_cell_length_c     11.454(3)
_cell_angle_alpha     84.868(3)
_cell_angle_beta     71.948(3)
_cell_angle_gamma     77.552(3)
_cell_volume     920.8(4)
_cell_formula_units_Z     2
_cell_measurement_reflns_used     3257
_cell_measurement_theta_min     1.87
_cell_measurement_theta_max     25.20
_cell_measurement_temperature     298(2)
_exptl_crystal_description     block
_exptl_crystal_colour     colourless
_exptl_crystal_size_max     0.25
_exptl_crystal_size_mid     0.20
_exptl_crystal_size_min     0.18
_exptl_crystal_density_diffrn     2.131
_exptl_crystal_density_meas     ?
_exptl_crystal_density_method     'not measured'
_exptl_crystal_F_000     564
_exptl_absorpt_coefficient_mu     8.760
_exptl_absorpt_correction_type     multi-scan
_exptl_absorpt_process_details     '(SADABS; Bruker, 2002)'
_exptl_absorpt_correction_T_min     0.2181
_exptl_absorpt_correction_T_max     0.3016
_exptl_special_details     ?
_diffrn_ambient_temperature     298(2)
_diffrn_radiation_type     MoK\a
_diffrn_radiation_wavelength     0.71073
_diffrn_radiation_source     'fine-focus sealed tube'
_diffrn_radiation_monochromator     graphite
_diffrn_measurement_device_type     'Bruker APEXII CCD area detector'
_diffrn_measurement_method     'phi and omega scans'
_diffrn_detector_area_resol_mean     ?
_diffrn_reflns_number     4750
_diffrn_reflns_av_R_equivalents     0.0352
_diffrn_reflns_av_sigmaI/netI     0.0678
_diffrn_reflns_theta_min     1.87
_diffrn_reflns_theta_max     25.20
_diffrn_reflns_theta_full     25.20
_diffrn_measured_fraction_theta_max     0.983
_diffrn_measured_fraction_theta_full     0.983
_diffrn_reflns_limit_h_min     -10
_diffrn_reflns_limit_h_max     10
_diffrn_reflns_limit_k_min     -8
_diffrn_reflns_limit_k_max     11
_diffrn_reflns_limit_l_min     -13
_diffrn_reflns_limit_l_max     13
_diffrn_standards_number     ?
_diffrn_standards_interval_count     ?
_diffrn_standards_interval_time     ?
_diffrn_standards_decay_%     ?
_refine_special_details
;
 Refinement of F^2^ against ALL reflections.  The weighted R-factor wR and
 goodness of fit S are based on F^2^, conventional R-factors R are based
 on F, with F set to zero for negative F^2^. The threshold expression of
 F^2^ > 2sigma(F^2^) is used only for calculating R-factors(gt) etc. and is
 not relevant to the choice of reflections for refinement.  R-factors based
 on F^2^ are statistically about twice as large as those based on F, and R-
 factors based on ALL data will be even larger.
;
_reflns_number_total     3257
_reflns_number_gt     2373
_reflns_threshold_expression     >2sigma(I)
_refine_ls_structure_factor_coef     Fsqd
_refine_ls_matrix_type     full
_refine_ls_R_factor_all     0.0624
_refine_ls_R_factor_gt     0.0425
_refine_ls_wR_factor_gt     0.0984
_refine_ls_wR_factor_ref     0.1052
_refine_ls_goodness_of_fit_ref     0.966
_refine_ls_restrained_S_all     0.971
_refine_ls_number_reflns     3257
_refine_ls_number_parameters     220
_refine_ls_number_restraints     0
_refine_ls_hydrogen_treatment     constr
_refine_ls_weighting_scheme     calc
_refine_ls_weighting_details
                      'w=1/[\s^2^(Fo^2^)+(0.0511P)^2^] where P=(Fo^2^+2Fc^2^)/3'
_atom_sites_solution_hydrogens     geom
_atom_sites_solution_primary     direct
_atom_sites_solution_secondary     difmap
_refine_ls_shift/su_max     0.001
_refine_ls_shift/su_mean     0.000
_refine_diff_density_max     0.966
_refine_diff_density_min     -0.741
_refine_ls_extinction_method     none
_refine_ls_extinction_coef     ?
loop_
    _atom_type_symbol
    _atom_type_description
    _atom_type_scat_dispersion_real
    _atom_type_scat_dispersion_imag
    _atom_type_scat_source
    'C' 'C' 0.0033 0.0016
                         'International Tables Vol C Tables 4.2.6.8 and 6.1.1.4'
    'H' 'H' 0.0000 0.0000
                         'International Tables Vol C Tables 4.2.6.8 and 6.1.1.4'
    'N' 'N' 0.0061 0.0033
                         'International Tables Vol C Tables 4.2.6.8 and 6.1.1.4'
    'O' 'O' 0.0106 0.0060
                         'International Tables Vol C Tables 4.2.6.8 and 6.1.1.4'
    'Br' 'Br' -0.2901 2.4595
                         'International Tables Vol C Tables 4.2.6.8 and 6.1.1.4'
_computing_data_collection     'APEX2 (Bruker, 2004)'
_computing_cell_refinement     'SAINT (Bruker, 2004)'
_computing_data_reduction     'SAINT (Bruker, 2004)'
_computing_structure_solution     'SHELXS97 (Sheldrick, 2008)'
_computing_structure_refinement     'SHELXL97 (Sheldrick, 2008)'
_computing_molecular_graphics     'SHELXTL (Sheldrick, 2008)'
_computing_publication_material
                            'SHELXL97 (Sheldrick, 2008) and PLATON (Spek, 2009)'
loop_
    _atom_site_type_symbol
    _atom_site_label
    _atom_site_fract_x
    _atom_site_fract_y
    _atom_site_fract_z
    _atom_site_U_iso_or_equiv
    _atom_site_adp_type
    _atom_site_calc_flag
    _atom_site_refinement_flags
    _atom_site_occupancy
    _atom_site_disorder_assembly
    _atom_site_disorder_group
    Br Br1 0.57694(8) 1.26070(8) 0.23987(7) 0.0629(2) Uani d . 1 . .
    Br Br2 0.89932(9) 1.37644(7) 0.12167(7) 0.0596(2) Uani d . 1 . .
    Br Br3 1.17101(7) 1.17543(6) 0.39139(6) 0.04485(19) Uani d . 1 . .
    Br Br4 1.13760(9) 0.53496(6) 0.26742(6) 0.0561(2) Uani d . 1 . .
    C C1 1.2668(10) 0.5760(8) 0.5327(7) 0.075(2) Uani d . 1 . .
    H H18A 1.2422 0.6536 0.5870 0.112 Uiso calc R 1 . .
    H H18B 1.3424 0.4998 0.5547 0.112 Uiso calc R 1 . .
    H H18C 1.1710 0.5430 0.5393 0.112 Uiso calc R 1 . .
    C C2 1.5111(8) 0.8569(7) 0.4025(6) 0.0580(18) Uani d . 1 . .
    H H15A 1.5351 0.7702 0.3592 0.087 Uiso calc R 1 . .
    H H15B 1.5688 0.8449 0.4618 0.087 Uiso calc R 1 . .
    H H15C 1.5419 0.9323 0.3454 0.087 Uiso calc R 1 . .
    C C3 1.2399(6) 0.7379(5) 0.3697(5) 0.0342(12) Uani d . 1 . .
    C C4 1.1433(6) 0.7213(5) 0.3041(5) 0.0336(12) Uani d . 1 . .
    C C5 1.2496(6) 0.8762(5) 0.3958(5) 0.0314(12) Uani d . 1 . .
    C C6 1.1574(6) 0.9927(5) 0.3568(5) 0.0298(11) Uani d . 1 . .
    C C7 1.0550(6) 0.9772(5) 0.2876(4) 0.0283(11) Uani d . 1 . .
    C C8 1.0484(6) 0.8386(5) 0.2603(5) 0.0304(12) Uani d . 1 . .
    C C9 0.9471(6) 0.8295(5) 0.1901(5) 0.0345(12) Uani d . 1 . .
    H H19 0.9363 0.7405 0.1723 0.041 Uiso calc R 1 . .
    C C10 0.8643(6) 0.9490(5) 0.1478(5) 0.0333(12) Uani d . 1 . .
    C C11 0.8822(6) 1.0830(5) 0.1777(5) 0.0321(12) Uani d . 1 . .
    C C12 0.7951(6) 1.2193(5) 0.1337(5) 0.0364(13) Uani d . 1 . .
    H H14 0.7917 1.2035 0.0513 0.044 Uiso calc R 1 . .
    C C13 0.7654(7) 0.9337(6) 0.0670(5) 0.0397(13) Uani d . 1 . .
    C C14 0.6348(9) 0.7820(7) 0.0037(6) 0.072(2) Uani d D 1 . .
    H H16A 0.7074 0.7516 -0.0760 0.086 Uiso calc R 1 . .
    H H16B 0.5601 0.8673 -0.0079 0.086 Uiso calc R 1 . .
    C C15 0.5464(10) 0.6653(8) 0.0669(7) 0.082(3) Uani d D 1 . .
    H H17A 0.6213 0.5837 0.0820 0.123 Uiso calc R 1 . .
    H H17B 0.4910 0.6396 0.0152 0.123 Uiso calc R 1 . .
    H H17C 0.4709 0.6988 0.1435 0.123 Uiso calc R 1 . .
    N N1 0.9716(5) 1.0961(4) 0.2468(4) 0.0330(10) Uani d . 1 . .
    O O1 0.7234(5) 0.8094(4) 0.0843(4) 0.0535(12) Uani d . 1 . .
    O O2 0.7315(5) 1.0223(5) -0.0062(4) 0.0556(12) Uani d . 1 . .
    O O3 1.3345(5) 0.6235(4) 0.4075(4) 0.0436(10) Uani d . 1 . .
    O O4 1.3441(5) 0.8917(4) 0.4638(3) 0.0429(10) Uani d . 1 . .
loop_
    _atom_site_aniso_label
    _atom_site_aniso_U_11
    _atom_site_aniso_U_22
    _atom_site_aniso_U_33
    _atom_site_aniso_U_12
    _atom_site_aniso_U_13
    _atom_site_aniso_U_23
    Br1 0.0304(4) 0.0793(5) 0.0675(5) 0.0064(3) -0.0113(3) 0.0034(4)
    Br2 0.0622(5) 0.0435(4) 0.0804(5) -0.0165(3) -0.0315(4) 0.0111(3)
    Br3 0.0409(4) 0.0368(3) 0.0633(4) -0.0074(3) -0.0231(3) -0.0080(3)
    Br4 0.0643(5) 0.0319(3) 0.0826(5) -0.0068(3) -0.0370(4) -0.0071(3)
    C1 0.069(6) 0.070(5) 0.076(6) 0.002(4) -0.027(5) 0.025(4)
    C2 0.038(4) 0.073(5) 0.072(5) -0.013(3) -0.023(4) -0.016(3)
    C3 0.030(3) 0.031(3) 0.038(3) 0.000(2) -0.009(3) -0.003(2)
    C4 0.027(3) 0.028(3) 0.048(3) -0.003(2) -0.013(3) -0.005(2)
    C5 0.025(3) 0.033(3) 0.036(3) -0.002(2) -0.011(2) -0.003(2)
    C6 0.020(3) 0.029(3) 0.040(3) -0.005(2) -0.007(2) -0.006(2)
    C7 0.018(3) 0.033(3) 0.032(3) -0.003(2) -0.006(2) -0.003(2)
    C8 0.023(3) 0.032(3) 0.036(3) -0.005(2) -0.008(2) -0.003(2)
    C9 0.030(3) 0.033(3) 0.042(3) -0.007(2) -0.012(3) -0.001(2)
    C10 0.022(3) 0.044(3) 0.037(3) -0.009(2) -0.010(2) -0.002(2)
    C11 0.021(3) 0.032(3) 0.039(3) 0.000(2) -0.006(2) -0.002(2)
    C12 0.030(3) 0.037(3) 0.043(3) -0.004(2) -0.015(3) 0.001(2)
    C13 0.023(3) 0.053(4) 0.043(3) -0.006(3) -0.010(3) -0.005(3)
    C14 0.079(6) 0.084(5) 0.083(5) -0.030(5) -0.057(5) -0.003(4)
    C15 0.089(7) 0.104(6) 0.091(6) -0.060(5) -0.060(5) 0.021(5)
    N1 0.028(3) 0.033(2) 0.038(3) -0.004(2) -0.013(2) 0.0012(19)
    O1 0.064(3) 0.051(2) 0.068(3) -0.021(2) -0.045(3) 0.004(2)
    O2 0.060(3) 0.063(3) 0.061(3) -0.017(2) -0.042(3) 0.008(2)
    O3 0.033(2) 0.036(2) 0.060(3) 0.0060(18) -0.021(2) 0.0009(18)
    O4 0.037(3) 0.051(2) 0.049(2) -0.0027(19) -0.026(2) -0.0097(18)
_geom_special_details
;
 All esds (except the esd in the dihedral angle between two l.s. planes)
 are estimated using the full covariance matrix.  The cell esds are taken
 into account individually in the estimation of esds in distances, angles
 and torsion angles; correlations between esds in cell parameters are only
 used when they are defined by crystal symmetry.  An approximate (isotropic)
 treatment of cell esds is used for estimating esds involving l.s. planes.
;
loop_
    _geom_bond_atom_site_label_1
    _geom_bond_atom_site_label_2
    _geom_bond_site_symmetry_2
    _geom_bond_distance
    _geom_bond_publ_flag
    Br1 C12 . 1.939(6) ?
    Br2 C12 . 1.919(5) ?
    Br3 C6 . 1.876(4) ?
    Br4 C4 . 1.894(5) ?
    C1 O3 . 1.449(8) ?
    C1 H18A . 0.9600 ?
    C1 H18B . 0.9600 ?
    C1 H18C . 0.9600 ?
    C2 O4 . 1.426(7) ?
    C2 H15A . 0.9600 ?
    C2 H15B . 0.9600 ?
    C2 H15C . 0.9600 ?
    C3 C4 . 1.353(7) ?
    C3 O3 . 1.365(6) ?
    C3 C5 . 1.417(7) ?
    C4 C8 . 1.415(7) ?
    C5 O4 . 1.355(5) ?
    C5 C6 . 1.373(7) ?
    C6 C7 . 1.425(6) ?
    C7 N1 . 1.358(6) ?
    C7 C8 . 1.415(6) ?
    C8 C9 . 1.409(6) ?
    C9 C10 . 1.367(7) ?
    C9 H19 . 0.9300 ?
    C10 C11 . 1.418(7) ?
    C10 C13 . 1.504(7) ?
    C11 N1 . 1.322(6) ?
    C11 C12 . 1.507(7) ?
    C12 H14 . 0.9800 ?
    C13 O2 . 1.200(6) ?
    C13 O1 . 1.313(6) ?
    C14 O1 . 1.465(6) ?
    C14 C15 . 1.517(11) ?
    C14 H16A . 0.9700 ?
    C14 H16B . 0.9700 ?
    C15 H17A . 0.9600 ?
    C15 H17B . 0.9600 ?
    C15 H17C . 0.9600 ?
loop_
    _geom_angle_atom_site_label_1
    _geom_angle_atom_site_label_2
    _geom_angle_atom_site_label_3
    _geom_angle_site_symmetry_1
    _geom_angle_site_symmetry_3
    _geom_angle
    _geom_angle_publ_flag
    O3 C1 H18A . . 109.5 ?
    O3 C1 H18B . . 109.5 ?
    H18A C1 H18B . . 109.5 ?
    O3 C1 H18C . . 109.5 ?
    H18A C1 H18C . . 109.5 ?
    H18B C1 H18C . . 109.5 ?
    O4 C2 H15A . . 109.5 ?
    O4 C2 H15B . . 109.5 ?
    H15A C2 H15B . . 109.5 ?
    O4 C2 H15C . . 109.5 ?
    H15A C2 H15C . . 109.5 ?
    H15B C2 H15C . . 109.5 ?
    C4 C3 O3 . . 121.2(4) ?
    C4 C3 C5 . . 120.0(5) ?
    O3 C3 C5 . . 118.7(4) ?
    C3 C4 C8 . . 122.2(4) ?
    C3 C4 Br4 . . 118.8(4) ?
    C8 C4 Br4 . . 119.0(3) ?
    O4 C5 C6 . . 120.8(4) ?
    O4 C5 C3 . . 119.6(4) ?
    C6 C5 C3 . . 119.6(4) ?
    C5 C6 C7 . . 121.1(4) ?
    C5 C6 Br3 . . 119.4(3) ?
    C7 C6 Br3 . . 119.5(4) ?
    N1 C7 C8 . . 122.5(4) ?
    N1 C7 C6 . . 118.7(4) ?
    C8 C7 C6 . . 118.7(4) ?
    C9 C8 C4 . . 125.3(4) ?
    C9 C8 C7 . . 116.4(4) ?
    C4 C8 C7 . . 118.3(4) ?
    C10 C9 C8 . . 121.2(5) ?
    C10 C9 H19 . . 119.4 ?
    C8 C9 H19 . . 119.4 ?
    C9 C10 C11 . . 118.0(4) ?
    C9 C10 C13 . . 119.2(5) ?
    C11 C10 C13 . . 122.8(5) ?
    N1 C11 C10 . . 122.7(5) ?
    N1 C11 C12 . . 116.4(4) ?
    C10 C11 C12 . . 120.9(4) ?
    C11 C12 Br2 . . 113.1(3) ?
    C11 C12 Br1 . . 109.2(4) ?
    Br2 C12 Br1 . . 111.5(3) ?
    C11 C12 H14 . . 107.6 ?
    Br2 C12 H14 . . 107.6 ?
    Br1 C12 H14 . . 107.6 ?
    O2 C13 O1 . . 123.9(5) ?
    O2 C13 C10 . . 124.7(5) ?
    O1 C13 C10 . . 111.4(5) ?
    O1 C14 C15 . . 106.3(4) ?
    O1 C14 H16A . . 110.5 ?
    C15 C14 H16A . . 110.5 ?
    O1 C14 H16B . . 110.5 ?
    C15 C14 H16B . . 110.5 ?
    H16A C14 H16B . . 108.7 ?
    C14 C15 H17A . . 109.5 ?
    C14 C15 H17B . . 109.5 ?
    H17A C15 H17B . . 109.5 ?
    C14 C15 H17C . . 109.5 ?
    H17A C15 H17C . . 109.5 ?
    H17B C15 H17C . . 109.5 ?
    C11 N1 C7 . . 119.2(4) ?
    C13 O1 C14 . . 115.0(4) ?
    C3 O3 C1 . . 114.0(5) ?
    C5 O4 C2 . . 114.8(4) ?
loop_
    _geom_torsion_atom_site_label_1
    _geom_torsion_atom_site_label_2
    _geom_torsion_atom_site_label_3
    _geom_torsion_atom_site_label_4
    _geom_torsion_site_symmetry_1
    _geom_torsion_site_symmetry_2
    _geom_torsion_site_symmetry_3
    _geom_torsion_site_symmetry_4
    _geom_torsion
    _geom_torsion_publ_flag
    O3 C3 C4 C8 . . . . -177.7(5) ?
    C5 C3 C4 C8 . . . . -0.5(8) ?
    O3 C3 C4 Br4 . . . . 1.2(7) ?
    C5 C3 C4 Br4 . . . . 178.4(4) ?
    C4 C3 C5 O4 . . . . 178.6(5) ?
    O3 C3 C5 O4 . . . . -4.1(7) ?
    C4 C3 C5 C6 . . . . 1.6(8) ?
    O3 C3 C5 C6 . . . . 178.9(5) ?
    O4 C5 C6 C7 . . . . -178.5(5) ?
    C3 C5 C6 C7 . . . . -1.6(8) ?
    O4 C5 C6 Br3 . . . . 3.2(7) ?
    C3 C5 C6 Br3 . . . . -179.9(4) ?
    C5 C6 C7 N1 . . . . -177.2(5) ?
    Br3 C6 C7 N1 . . . . 1.1(7) ?
    C5 C6 C7 C8 . . . . 0.5(7) ?
    Br3 C6 C7 C8 . . . . 178.8(4) ?
    C3 C4 C8 C9 . . . . 179.0(5) ?
    Br4 C4 C8 C9 . . . . 0.1(7) ?
    C3 C4 C8 C7 . . . . -0.6(8) ?
    Br4 C4 C8 C7 . . . . -179.5(4) ?
    N1 C7 C8 C9 . . . . -1.4(7) ?
    C6 C7 C8 C9 . . . . -179.0(5) ?
    N1 C7 C8 C4 . . . . 178.2(5) ?
    C6 C7 C8 C4 . . . . 0.5(7) ?
    C4 C8 C9 C10 . . . . -177.5(5) ?
    C7 C8 C9 C10 . . . . 2.1(8) ?
    C8 C9 C10 C11 . . . . -0.6(8) ?
    C8 C9 C10 C13 . . . . 176.4(5) ?
    C9 C10 C11 N1 . . . . -1.7(8) ?
    C13 C10 C11 N1 . . . . -178.7(5) ?
    C9 C10 C11 C12 . . . . 179.8(5) ?
    C13 C10 C11 C12 . . . . 2.8(8) ?
    N1 C11 C12 Br2 . . . . 26.6(6) ?
    C10 C11 C12 Br2 . . . . -154.9(4) ?
    N1 C11 C12 Br1 . . . . -98.2(5) ?
    C10 C11 C12 Br1 . . . . 80.3(5) ?
    C9 C10 C13 O2 . . . . -154.5(6) ?
    C11 C10 C13 O2 . . . . 22.4(9) ?
    C9 C10 C13 O1 . . . . 24.0(7) ?
    C11 C10 C13 O1 . . . . -159.1(5) ?
    C10 C11 N1 C7 . . . . 2.5(8) ?
    C12 C11 N1 C7 . . . . -179.0(5) ?
    C8 C7 N1 C11 . . . . -0.8(8) ?
    C6 C7 N1 C11 . . . . 176.8(5) ?
    O2 C13 O1 C14 . . . . 2.1(9) ?
    C10 C13 O1 C14 . . . . -176.4(5) ?
    C15 C14 O1 C13 . . . . -159.2(6) ?
    C4 C3 O3 C1 . . . . -97.1(6) ?
    C5 C3 O3 C1 . . . . 85.7(6) ?
    C6 C5 O4 C2 . . . . -111.0(6) ?
    C3 C5 O4 C2 . . . . 72.0(6) ?
