# Supplementary material for: Ethyl 5,8-dibromo-2-dibromo­methyl-6,7-dimeth­oxyquinoline-3-carb­oxy­late
Source: Acta Crystallogr Sect E Struct Rep Online. 2010 Jul 31;66(Pt 8):o2155. doi: 10.1107/S1600536810029351 (PMC3007515; doi:10.1107/S1600536810029351)
Supplement: Supplementary file 2 [file e-66-o2155-Isup2.hkl]

# 
# h,k,l, Fc-squared, Fo-squared, sigma(Fo-squared) and status flag 
# 
data_I
_shelx_title ' 11 in P-1' 
_shelx_refln_list_code          4 
_shelx_F_calc_maximum      234.55 
_exptl_crystal_F_000       564.00 
_reflns_d_resolution_high  0.8346 
 
loop_ 
 _symmetry_equiv_pos_as_xyz 
 'x, y, z' 
 '-x, -y, -z' 
 
_cell_length_a     8.9919 
_cell_length_b     9.6321 
_cell_length_c    11.4544 
_cell_angle_alpha  84.868 
_cell_angle_beta   71.948 
_cell_angle_gamma  77.552 
 
_shelx_F_squared_multiplier     1.000 
 
loop_ 
 _refln_index_h 
 _refln_index_k 
 _refln_index_l 
 _refln_F_squared_calc 
 _refln_F_squared_meas 
 _refln_F_squared_sigma 
 _refln_observed_status 
   1   0   0     7546.48     5370.88    262.18 o 
   2   0   0      661.54      678.66     44.16 o 
   3   0   0    10905.44    10879.76    395.73 o 
   4   0   0     7082.91     7773.92    288.57 o 
   5   0   0        7.31       14.70     17.87 o 
   6   0   0       99.27      117.84     30.73 o 
   7   0   0     1722.09     1998.31     94.45 o 
   8   0   0       67.88      106.92     56.90 o 
   9   0   0        2.82       61.14     63.37 o 
  10   0   0      138.94       99.16     68.50 o 
  -9   1   0       15.69       20.04     67.74 o 
  -8   1   0       43.26       67.21     58.46 o 
  -7   1   0      593.99      745.34     89.52 o 
  -6   1   0     1044.05     1289.25    108.66 o 
  -5   1   0        0.53       -3.03     32.84 o 
  -4   1   0     2325.97     2532.26    158.24 o 
  -3   1   0     2836.73     2294.27    141.55 o 
  -2   1   0        6.80       22.36      6.64 o 
  -1   1   0     4351.38     4786.03    157.37 o 
   0   1   0       96.99      158.15      9.33 o 
   1   1   0     1157.16     1474.09     41.14 o 
   2   1   0     1554.79     1518.12     57.77 o 
   3   1   0    11439.87    10567.58    533.74 o 
   4   1   0     5631.50     5279.71    246.72 o 
   5   1   0     5831.87     6181.04    234.55 o 
   6   1   0       10.98       10.23     19.31 o 
   7   1   0     2396.48     3009.37    163.60 o 
   8   1   0      363.69      447.75     42.63 o 
   9   1   0      766.05      904.79    104.34 o 
  10   1   0      386.75      482.36     85.73 o 
  -9   2   0       35.34       15.57     76.13 o 
  -8   2   0     1142.04     1486.98    137.54 o 
  -7   2   0      121.51      118.26     54.00 o 
  -6   2   0        2.62      -31.68     37.35 o 
  -5   2   0     7112.24     6920.02    635.72 o 
  -4   2   0     1070.19     1087.12    134.17 o 
  -3   2   0     1692.40     1542.94     68.21 o 
  -2   2   0     4465.26     4436.20    148.71 o 
  -1   2   0    37367.37    36351.82   1177.43 o 
   0   2   0     1675.60     1815.61     98.58 o 
   1   2   0      490.14      479.37     18.06 o 
   2   2   0    14958.52    15248.40    407.08 o 
   3   2   0     1992.30     2139.48     61.23 o 
   4   2   0       38.30       39.52      8.39 o 
   5   2   0      296.76      295.80     18.65 o 
   6   2   0     2446.16     2753.80    115.59 o 
   7   2   0        4.64       -5.04     20.98 o 
   8   2   0      951.53     1072.73     64.36 o 
   9   2   0      101.71      153.97     35.68 o 
  10   2   0        0.28       34.27     54.76 o 
  -9   3   0        0.35      112.55     78.59 o 
  -8   3   0      223.16      332.87     87.65 o 
  -7   3   0       88.75      124.51     66.23 o 
  -6   3   0      918.30     1027.29    107.01 o 
  -5   3   0      266.02      268.77     50.90 o 
  -4   3   0     2843.60     2968.00    108.81 o 
  -3   3   0     1737.83     1560.94     78.14 o 
  -2   3   0     1837.49     1990.16     72.49 o 
  -1   3   0     6534.64     7219.20    237.15 o 
   0   3   0     2944.27     2965.04    100.11 o 
   1   3   0      558.83      607.11     23.54 o 
   2   3   0    16233.76    15231.33    409.81 o 
   3   3   0     3688.24     3769.27    104.35 o 
   4   3   0     5834.95     5610.97    154.52 o 
   5   3   0     5312.70     4932.52    162.71 o 
   6   3   0     4426.74     4301.96    124.19 o 
   7   3   0      174.90      249.54     31.66 o 
   8   3   0       38.26       58.15     26.08 o 
   9   3   0     1332.73     1536.61    127.61 o 
  10   3   0        9.93       18.30     33.43 o 
  -8   4   0      341.88      345.09     86.08 o 
  -7   4   0      216.43      199.70     72.34 o 
  -6   4   0      765.35      691.44     92.51 o 
  -5   4   0     1129.30     1050.71     84.50 o 
  -4   4   0      148.31      156.74     23.08 o 
  -3   4   0      373.05      399.24     29.42 o 
  -2   4   0       59.64      102.98     21.26 o 
  -1   4   0     4497.53     4793.73    161.08 o 
   0   4   0        2.39        6.36      6.87 o 
   1   4   0      285.47      293.51     15.31 o 
   2   4   0      451.10      509.82     22.00 o 
   3   4   0      644.83      665.45     22.57 o 
   4   4   0      241.10      251.82     14.82 o 
   5   4   0     1668.12     1680.68     52.60 o 
   6   4   0       66.11       75.59     13.45 o 
   7   4   0     3467.28     3421.84    152.52 o 
   8   4   0       85.47       97.08     29.08 o 
   9   4   0      210.88      235.99     36.83 o 
  10   4   0      393.12      479.06     65.71 o 
  -8   5   0     1166.21     1474.09    158.96 o 
  -7   5   0      353.42      353.44     91.62 o 
  -6   5   0      361.21      222.95     70.69 o 
  -5   5   0        5.81      -28.74     25.10 o 
  -4   5   0     2793.46     2725.39    106.25 o 
  -3   5   0      985.51     1004.79     49.68 o 
  -2   5   0     1237.28     1208.99     51.89 o 
  -1   5   0      503.16      565.77     30.07 o 
   0   5   0     1391.30     1397.82     52.50 o 
   1   5   0     8097.34     7994.90    263.77 o 
   2   5   0       29.16       40.91      8.66 o 
   3   5   0        4.10        3.79      5.99 o 
   4   5   0     6050.62     5543.44    153.22 o 
   5   5   0      514.95      479.91     22.38 o 
   6   5   0       66.92       71.24     13.61 o 
   7   5   0       73.08       81.99     16.33 o 
   8   5   0      331.99      355.70     43.09 o 
   9   5   0      202.48      198.45     45.56 o 
  -7   6   0       26.22        1.52     65.87 o 
  -6   6   0      506.73      530.11     89.52 o 
  -5   6   0      317.95      282.84     61.72 o 
  -4   6   0     1244.20     1295.13     64.54 o 
  -3   6   0      776.72      775.44     45.80 o 
  -2   6   0      163.53      164.07     20.72 o 
  -1   6   0     4479.15     4631.23    159.58 o 
   0   6   0      232.20      227.32     17.97 o 
   1   6   0       73.72       66.60     10.31 o 
   2   6   0      694.22      568.57     25.90 o 
   3   6   0      733.21      677.70     29.09 o 
   4   6   0     1196.10     1189.74     44.90 o 
   5   6   0      482.49      490.64     26.44 o 
   6   6   0     1725.51     1632.71     61.09 o 
   7   6   0      127.14      141.60     36.91 o 
   8   6   0     1338.09     1261.85     88.90 o 
   9   6   0     1514.66     1388.90     97.51 o 
  -6   7   0       15.01      -40.39     58.77 o 
  -5   7   0      343.91      324.48     67.70 o 
  -4   7   0       50.57       68.19     27.52 o 
  -3   7   0       85.80      111.50     36.28 o 
  -2   7   0       17.12       -3.83     17.00 o 
  -1   7   0      323.71      320.89     24.85 o 
   0   7   0       27.32       27.80     22.85 o 
   1   7   0     2880.87     2913.46    135.80 o 
   2   7   0        0.44       -9.10     17.72 o 
   3   7   0      273.22      227.99     16.70 o 
   4   7   0      830.01      830.68     34.99 o 
   5   7   0      113.78      135.47     16.66 o 
   6   7   0        2.95        4.06     14.58 o 
   7   7   0        6.31       24.19     21.47 o 
  -4   8   0      172.78      149.36     46.41 o 
  -3   8   0      318.69      307.65     48.69 o 
  -2   8   0     2741.61     2785.87    141.78 o 
  -1   8   0      168.69      230.90     37.13 o 
   0   8   0      164.83      169.36     33.02 o 
   1   8   0     1050.68     1056.34     65.91 o 
   2   8   0      374.38      378.12     37.35 o 
   3   8   0      112.59      170.29     27.53 o 
   4   8   0       17.04       19.32     22.40 o 
   5   8   0      132.24      113.97     26.24 o 
   6   8   0      472.85      446.39     38.82 o 
   7   8   0      217.78      212.24     30.52 o 
  -4   9   0      306.25      467.15     59.08 o 
  -3   9   0       25.13        7.50     38.42 o 
  -2   9   0      549.43      567.15     58.24 o 
  -1   9   0     2186.25     2406.50    131.20 o 
   0   9   0      774.55      857.76     70.24 o 
   1   9   0      730.06      727.05     58.64 o 
   2   9   0      893.32      993.46     65.29 o 
   3   9   0     1250.95     1199.32     70.96 o 
   4   9   0       24.08       45.52     25.04 o 
   5   9   0       78.63      108.17     26.78 o 
   6   9   0      120.13      145.21     28.25 o 
   7   9   0       27.53       21.55     26.78 o 
  -3  10   0      776.97      869.36     84.16 o 
  -2  10   0       17.11       -8.30     47.26 o 
  -1  10   0       12.41      -22.00     37.13 o 
   0  10   0      104.46       78.76     39.81 o 
   1  10   0       22.81      -30.88     32.44 o 
   2  10   0      181.31      220.50     39.36 o 
   3  10   0      403.12      420.73     44.22 o 
   4  10   0       52.48       60.11     29.10 o 
   5  10   0       17.31       -9.95     29.05 o 
   6  10   0      474.95      431.53     44.45 o 
   0  11   0     1259.79     1296.65     95.05 o 
   1  11   0     1544.59     1708.11    105.45 o 
   2  11   0      434.66      561.48     59.71 o 
   3  11   0       92.91      108.84     39.81 o 
   4  11   0      413.01      444.52     50.25 o 
  -4 -11   1        2.06       26.42     31.51 o 
  -3 -11   1      296.95      282.53     48.29 o 
  -2 -11   1      858.40      933.76     78.50 o 
  -1 -11   1      112.24      175.34     50.78 o 
   0 -11   1      230.12      253.03     54.13 o 
  -6 -10   1       53.02       54.71     32.09 o 
  -5 -10   1       74.70       58.68     29.99 o 
  -4 -10   1       20.88       25.04     32.22 o 
  -3 -10   1       85.04      103.49     33.87 o 
  -2 -10   1     1231.82     1147.07     76.71 o 
  -1 -10   1      324.21      379.86     49.00 o 
   0 -10   1       31.46      105.01     45.83 o 
   1 -10   1      322.44      363.97     60.91 o 
   2 -10   1      514.77      573.94     73.32 o 
   3 -10   1       43.44       47.93     55.92 o 
  -7  -9   1      634.29      567.11     47.08 o 
  -6  -9   1      322.79      329.70     38.60 o 
  -5  -9   1      620.55      574.87     47.75 o 
  -4  -9   1      931.70      855.66     60.47 o 
  -3  -9   1      877.48      876.95     60.11 o 
  -2  -9   1       13.03       -7.54     24.28 o 
  -1  -9   1      450.85      492.36     51.94 o 
   0  -9   1      276.69      270.92     48.15 o 
   1  -9   1      558.78      619.36     61.23 o 
   2  -9   1        4.51       -4.46     43.56 o 
   3  -9   1      127.15      102.10     50.78 o 
  -8  -8   1        2.19       18.70     24.86 o 
  -7  -8   1      469.71      423.95     43.06 o 
  -6  -8   1      126.25      121.92     26.06 o 
  -5  -8   1       21.90        9.10     20.97 o 
  -4  -8   1     1289.15     1190.40     67.43 o 
  -3  -8   1     4880.16     4318.46    192.12 o 
  -2  -8   1      413.93      374.23     36.99 o 
  -1  -8   1      290.19      334.29     38.02 o 
   0  -8   1     1711.97     2042.62    110.85 o 
   1  -8   1      678.33      813.80     69.80 o 
   2  -8   1       14.64       56.68     35.30 o 
   3  -8   1      284.60      282.75     47.53 o 
   4  -8   1     1514.38     1554.26     76.66 o 
   5  -8   1       34.19        3.79     51.19 o 
  -7  -7   1        0.97      -23.38     22.67 o 
  -6  -7   1     1145.97     1147.87     63.59 o 
  -5  -7   1       72.31       59.31     20.84 o 
  -4  -7   1      540.69      563.27     43.29 o 
  -3  -7   1       40.52       19.55     21.02 o 
  -2  -7   1        0.01      -11.29     18.39 o 
  -1  -7   1       16.45       43.78     22.76 o 
   0  -7   1     6490.59     6938.32    232.62 o 
   1  -7   1     3556.63     3907.48    268.16 o 
   2  -7   1     2044.93     2162.79     85.04 o 
   3  -7   1     1267.14     1330.31     72.00 o 
   4  -7   1     1112.45     1071.98     60.03 o 
   5  -7   1      704.34      711.38     86.49 o 
   6  -7   1      218.81      185.06     69.35 o 
  -7  -6   1        0.47      -18.25     21.60 o 
  -6  -6   1      431.47      421.18     28.63 o 
  -5  -6   1     2119.86     2052.62     63.76 o 
  -4  -6   1     2169.95     2012.40     60.97 o 
  -3  -6   1      987.84      966.06     32.34 o 
  -2  -6   1     2434.25     2298.41     81.93 o 
  -1  -6   1     8838.30     8454.90    280.38 o 
   0  -6   1      809.80      832.45     37.06 o 
   1  -6   1      939.82      986.91     45.26 o 
   2  -6   1     2568.33     2687.05     99.50 o 
   3  -6   1     2577.88     2756.88    155.03 o 
   4  -6   1      207.08      228.06     30.37 o 
   5  -6   1      564.13      537.30     73.23 o 
   6  -6   1        8.74       28.92     58.55 o 
   7  -6   1        1.06      -69.30     69.53 o 
  -9  -5   1       87.89      120.35     40.10 o 
  -8  -5   1       36.13       59.35     27.52 o 
  -7  -5   1      114.82      121.06     18.77 o 
  -6  -5   1      742.45      699.48     31.32 o 
  -5  -5   1      479.65      482.20     24.05 o 
  -4  -5   1      715.95      734.04     27.68 o 
  -3  -5   1     2538.71     2658.67     76.26 o 
  -2  -5   1     1288.80     1291.63     38.92 o 
  -1  -5   1    11672.42    11536.71    376.88 o 
   0  -5   1      459.33      463.73     24.03 o 
   1  -5   1     1144.04     1289.56     63.84 o 
   2  -5   1    10037.41    10849.79    356.44 o 
   3  -5   1     5559.32     6029.22    334.85 o 
   4  -5   1     1207.94     1300.15     62.21 o 
   5  -5   1      107.36      158.51     55.02 o 
   6  -5   1     3543.50     3370.60    229.78 o 
   7  -5   1      355.31      214.29     75.78 o 
   8  -5   1      255.71      201.26     95.28 o 
  -9  -4   1      240.76      294.26     40.99 o 
  -8  -4   1       97.86      155.79     32.75 o 
  -7  -4   1      302.60      307.14     23.16 o 
  -6  -4   1      358.12      389.02     23.81 o 
  -5  -4   1        1.06       -2.53     10.43 o 
  -4  -4   1     6696.51     6673.61    184.59 o 
  -3  -4   1     2122.55     2446.14     70.13 o 
  -2  -4   1     3367.36     3630.78    131.63 o 
  -1  -4   1     1425.59     1549.83     55.23 o 
   0  -4   1      461.52      557.68     24.71 o 
   1  -4   1      749.13      779.31     33.29 o 
   2  -4   1     3617.52     3968.34    136.12 o 
   3  -4   1      362.68      428.95     30.95 o 
   4  -4   1     3778.80     3969.88    141.98 o 
   5  -4   1      118.07      142.98     48.64 o 
   6  -4   1      508.88      495.22     76.94 o 
   7  -4   1      999.65      921.04    113.75 o 
   8  -4   1      215.12      203.72     83.00 o 
  -9  -3   1       30.29       31.77     32.30 o 
  -8  -3   1        3.37       -5.45     26.04 o 
  -7  -3   1      846.57      956.27     56.94 o 
  -6  -3   1      520.46      487.93     36.30 o 
  -5  -3   1        0.14       -8.15      9.81 o 
  -4  -3   1     2225.58     2225.73     66.05 o 
  -3  -3   1     1806.23     1788.47     52.95 o 
  -2  -3   1     2822.09     2931.65     81.67 o 
  -1  -3   1       64.88       62.13      6.47 o 
   0  -3   1      435.85      475.23     20.09 o 
   1  -3   1    23991.84    21932.23    751.19 o 
   2  -3   1     1105.92     1115.24     44.51 o 
   3  -3   1       43.22       64.52     14.55 o 
   4  -3   1     1635.96     1684.36     68.19 o 
   5  -3   1     4886.81     4888.30    206.15 o 
   6  -3   1       37.56      -41.59     50.03 o 
   7  -3   1      233.66      128.34     71.13 o 
   8  -3   1      693.48      862.98    115.98 o 
   9  -3   1       26.13        0.98     85.99 o 
  -9  -2   1      400.76      515.30     76.80 o 
  -8  -2   1      707.01      843.34     59.82 o 
  -7  -2   1     1213.95     1348.15     84.03 o 
  -6  -2   1     1174.89     1145.18    166.61 o 
  -5  -2   1      784.14      808.89     41.88 o 
  -4  -2   1     6382.42     6124.62    170.23 o 
  -3  -2   1      207.73      156.50     10.72 o 
  -2  -2   1     5517.87     6350.58    172.94 o 
  -1  -2   1     4796.65     5565.83    150.01 o 
   0  -2   1        4.35       12.07      3.89 o 
   1  -2   1      573.52      625.23     24.84 o 
   2  -2   1      629.48      640.97     27.73 o 
   3  -2   1     8846.69    10070.44    330.48 o 
   4  -2   1     4501.07     4948.67    168.89 o 
   5  -2   1     1161.59     1047.36     93.09 o 
   6  -2   1     3925.94     3611.09    234.91 o 
   7  -2   1        0.20       18.56     52.39 o 
   8  -2   1      968.02     1269.70    127.81 o 
   9  -2   1       27.13       17.31     71.31 o 
  -9  -1   1      208.83      247.94     68.37 o 
  -8  -1   1      271.32      371.42     65.51 o 
  -7  -1   1     1540.35     1724.26     85.62 o 
  -6  -1   1      247.16      278.97     32.60 o 
  -5  -1   1     1679.15     1768.20    153.29 o 
  -4  -1   1     1107.19     1314.63    140.10 o 
  -3  -1   1      386.58      385.89     18.34 o 
  -2  -1   1     2246.30     2286.60    108.50 o 
   0  -1   1     1905.44     2106.75    114.29 o 
   1  -1   1      794.44      826.00     27.54 o 
   2  -1   1     4901.35     5514.41    211.86 o 
   3  -1   1     1062.05      986.76     33.10 o 
   4  -1   1      233.93      227.38     19.01 o 
   5  -1   1      992.81      977.71    106.88 o 
   6  -1   1     2268.81     2563.39    242.03 o 
   7  -1   1      397.26      474.95     75.11 o 
   8  -1   1      291.21      358.30     78.41 o 
   9  -1   1     1284.87     1518.04    140.44 o 
  10  -1   1      775.32      941.79    123.12 o 
  -8   0   1      315.52      448.05     67.74 o 
  -7   0   1      560.13      605.00     78.41 o 
  -6   0   1     1785.44     1987.91    138.47 o 
  -5   0   1    10056.96    10436.24    577.37 o 
  -4   0   1        6.97      -22.20     14.80 o 
  -3   0   1     1697.48     1715.75     73.33 o 
  -2   0   1    15779.24    14535.01    780.06 o 
  -1   0   1     1773.56     1983.36    112.32 o 
   0   0   1        0.24        8.35      2.63 o 
   1   0   1      278.17      291.74     12.47 o 
   2   0   1     3030.90     3534.94    131.45 o 
   3   0   1     8405.73     7361.47    271.53 o 
   4   0   1       78.18       47.56     15.55 o 
   5   0   1     2247.36     2302.15    137.16 o 
   6   0   1     3466.80     3899.08    158.01 o 
   7   0   1     1321.66     1543.63     78.73 o 
   8   0   1        0.36       -3.36     28.97 o 
   9   0   1      133.16      193.72     71.80 o 
  -9   1   1       17.52       47.04     65.51 o 
  -8   1   1      346.45      387.04     73.37 o 
  -7   1   1      567.32      673.45     78.68 o 
  -6   1   1     1206.57     1446.51    109.96 o 
  -5   1   1       22.67       -6.47     33.83 o 
  -4   1   1     8431.64     9848.07    543.95 o 
  -3   1   1      819.75      789.79     63.28 o 
  -2   1   1    21743.88    16063.72    865.25 o 
  -1   1   1      384.13      273.02     25.26 o 
   0   1   1     7863.24     7659.85    250.53 o 
   1   1   1      628.38      680.01     29.63 o 
   2   1   1     2327.36     2468.65     91.33 o 
   3   1   1    10655.51    10815.64    337.56 o 
   4   1   1      600.84      566.96     21.80 o 
   5   1   1     6760.79     6784.29    929.92 o 
   6   1   1       60.32       91.30     24.33 o 
   7   1   1      179.03      176.09     29.71 o 
   8   1   1     1926.79     2149.44    254.21 o 
   9   1   1        2.29       -1.60     31.74 o 
  10   1   1      107.86      166.93     40.54 o 
  -9   2   1       98.45       82.38     74.30 o 
  -8   2   1       10.58       44.22     62.21 o 
  -7   2   1     1631.92     1961.58    145.44 o 
  -6   2   1     2393.91     2801.18    183.28 o 
  -5   2   1      213.89      219.55     23.32 o 
  -4   2   1      328.39      362.12     38.69 o 
  -3   2   1     8163.54     7865.66    263.95 o 
  -2   2   1       11.56       10.17      9.41 o 
  -1   2   1     2683.40     2597.77    299.78 o 
   0   2   1       97.77      113.01     21.00 o 
   1   2   1      550.31      688.31     32.13 o 
   2   2   1      584.17      545.15     29.36 o 
   3   2   1     9525.12     9605.97    258.39 o 
   4   2   1       14.18        7.38      6.49 o 
   5   2   1     3254.56     3201.08    180.30 o 
   6   2   1       78.33       85.66     14.87 o 
   7   2   1      987.35      966.12    127.81 o 
   8   2   1       37.55       57.75     26.23 o 
   9   2   1      151.34      166.64     34.69 o 
  10   2   1      422.65      447.06     48.74 o 
  -8   3   1      378.13      455.14     82.02 o 
  -7   3   1     1568.43     1836.63    144.01 o 
  -6   3   1      462.38      640.25     86.53 o 
  -5   3   1     2278.70     2398.70    151.93 o 
  -4   3   1      424.46      353.25     28.35 o 
  -3   3   1    13417.23    12137.50    832.54 o 
  -2   3   1     7847.09     7283.60    243.10 o 
  -1   3   1     5531.20     5650.80    188.64 o 
   0   3   1    17960.86    18498.70    684.16 o 
   1   3   1      735.50      744.72     37.49 o 
   2   3   1     8898.79     8002.99    261.58 o 
   3   3   1      238.23      185.64     20.05 o 
   4   3   1     3467.73     3612.97    101.24 o 
   5   3   1        4.61        3.09      8.35 o 
   6   3   1      962.98      987.34     50.99 o 
   7   3   1      205.73      191.37     36.55 o 
   8   3   1      180.00      185.06     41.90 o 
   9   3   1       93.66      169.66     35.31 o 
  10   3   1       48.22       79.97     33.53 o 
  -8   4   1      195.29      242.10     86.17 o 
  -7   4   1        9.93      -17.23     66.49 o 
  -6   4   1      461.31      575.77     79.21 o 
  -5   4   1      156.29      172.58     26.69 o 
  -4   4   1     1003.94      861.46     48.78 o 
  -3   4   1       97.46      116.74     18.03 o 
  -2   4   1     3814.02     4021.39    139.57 o 
  -1   4   1       30.92       36.87     17.92 o 
   0   4   1      285.78      333.92     17.95 o 
   1   4   1     9126.21     9738.51    318.22 o 
   2   4   1    38399.57    32093.85   1030.42 o 
   3   4   1      220.55      228.89     12.00 o 
   4   4   1     1336.15     1337.15     52.17 o 
   5   4   1     8051.86     8160.01    225.90 o 
   6   4   1     2773.25     2752.08    166.55 o 
   7   4   1      391.64      402.76     83.27 o 
   8   4   1       73.75       49.95     25.10 o 
   9   4   1      987.42     1179.24    109.78 o 
  10   4   1       18.51       46.24     33.31 o 
  -7   5   1       42.12      102.15     78.99 o 
  -6   5   1      272.68      352.81     79.43 o 
  -5   5   1     1716.48     1545.47     72.19 o 
  -4   5   1     2711.11     2800.75    108.49 o 
  -3   5   1      291.02      293.28     44.83 o 
  -2   5   1       13.16       34.67     15.11 o 
  -1   5   1     8696.41     8995.13    299.53 o 
   0   5   1     2407.74     2650.91    139.26 o 
   1   5   1     3150.99     3215.28    109.38 o 
   2   5   1     3074.19     3268.66    110.66 o 
   3   5   1     1914.92     1994.93     57.98 o 
   4   5   1      143.84      140.52     12.19 o 
   5   5   1     1605.70     1570.66     49.52 o 
   6   5   1      172.52      189.89     19.67 o 
   7   5   1      665.78      646.68     53.95 o 
   8   5   1      240.50      272.89     40.16 o 
   9   5   1      128.08      163.06     41.15 o 
  10   5   1       70.62       92.96     43.69 o 
  -7   6   1        9.83      -61.14     75.73 o 
  -6   6   1      347.63      429.21     86.44 o 
  -5   6   1       42.94      -18.16     28.31 o 
  -4   6   1       95.98       97.52     28.24 o 
  -3   6   1     6373.00     6486.47    223.27 o 
  -2   6   1        9.84        6.20     17.10 o 
  -1   6   1     2203.08     2423.89     89.94 o 
   0   6   1     5475.87     5424.79    184.02 o 
   1   6   1     6595.76     6800.78    287.12 o 
   2   6   1     1187.77     1114.00     59.58 o 
   3   6   1     4741.70     4742.68    202.78 o 
   4   6   1     8847.41     8098.48    255.98 o 
   5   6   1      207.98      211.94     16.47 o 
   6   6   1     1146.60     1073.03     44.74 o 
   7   6   1      851.89      799.17     37.38 o 
   8   6   1     1011.14      919.25     70.91 o 
   9   6   1       35.71       41.32     33.11 o 
  -6   7   1      345.91      226.74     79.21 o 
  -5   7   1        1.53       -3.44     52.93 o 
  -4   7   1        2.75        4.03     28.34 o 
  -3   7   1      437.09      436.51     38.23 o 
  -2   7   1     3515.95     3470.83    163.78 o 
  -1   7   1       34.60       65.29     26.37 o 
   0   7   1      479.44      484.42     45.07 o 
   1   7   1       18.67       30.88     21.02 o 
   2   7   1       37.53       44.67     21.96 o 
   3   7   1      598.83      593.70     43.47 o 
   4   7   1     2718.91     2544.68     86.83 o 
   5   7   1      667.13      707.02     32.45 o 
   6   7   1        0.44       23.68     24.61 o 
   7   7   1     1822.55     1725.54     65.12 o 
   8   7   1      287.15      247.36     40.52 o 
   9   7   1       17.32       41.32     33.11 o 
  -4   8   1      667.85      702.55     68.90 o 
  -3   8   1      217.44      231.25     47.57 o 
  -2   8   1       30.97       70.42     33.34 o 
  -1   8   1      119.59      119.46     32.00 o 
   0   8   1       56.82       77.56     29.14 o 
   1   8   1     2301.83     2418.24    118.44 o 
   2   8   1     1329.70     1305.98     72.47 o 
   3   8   1     1259.58     1236.63     68.68 o 
   4   8   1      193.32      172.76     17.17 o 
   5   8   1      328.71      336.79     23.19 o 
   6   8   1      281.05      257.44     22.04 o 
   7   8   1      132.99      158.96     27.94 o 
  -4   9   1       76.17       97.11     49.49 o 
  -3   9   1       96.46      109.16     46.46 o 
  -2   9   1      136.42      155.25     40.12 o 
  -1   9   1      558.96      569.52     56.45 o 
   0   9   1      460.62      448.54     48.69 o 
   1   9   1      106.16       88.67     33.87 o 
   2   9   1      792.21      820.90     57.88 o 
   3   9   1     1839.59     1902.32     99.43 o 
   4   9   1        8.41       18.56     25.97 o 
   5   9   1      599.99      592.32     48.02 o 
   6   9   1     1964.74     1912.89     97.02 o 
   7   9   1      292.04      262.94     31.95 o 
  -3  10   1       14.28       14.15     48.29 o 
  -2  10   1       23.16       12.50     39.49 o 
  -1  10   1       30.26       20.71     42.08 o 
   0  10   1       37.28       59.26     39.98 o 
   1  10   1       48.10       58.95     32.76 o 
   2  10   1        2.51        7.05     28.96 o 
   3  10   1      161.98      178.86     34.27 o 
   4  10   1      124.65       85.86     29.77 o 
   5  10   1       18.43        2.68     26.33 o 
   6  10   1       54.58       74.79     30.57 o 
   7  10   1       62.47       60.42     30.17 o 
   0  11   1       11.08       35.12     41.68 o 
   1  11   1      281.61      315.73     49.04 o 
   2  11   1      103.22       49.85     39.94 o 
   3  11   1       37.71       38.38     36.82 o 
   4  11   1      246.88      253.25     42.48 o 
   5  11   1      340.34      305.55     43.24 o 
  -3 -11   2      173.32      163.24     45.21 o 
  -2 -11   2      945.64      938.57     77.83 o 
  -1 -11   2      180.92      273.29     53.95 o 
   0 -11   2       25.63       -8.03     50.20 o 
  -5 -10   2      152.82      152.31     34.81 o 
  -4 -10   2       40.83       18.61     29.59 o 
  -3 -10   2       48.61       12.72     31.42 o 
  -2 -10   2        1.70       38.02     37.49 o 
  -1 -10   2      123.41      152.17     45.56 o 
   0 -10   2      135.13      137.81     48.95 o 
   1 -10   2      349.12      418.32     61.67 o 
   2 -10   2      406.25      501.11     69.26 o 
   3 -10   2      302.82      295.74     63.37 o 
  -7  -9   2        0.71       -6.43     29.94 o 
  -6  -9   2       28.04       35.66     27.09 o 
  -5  -9   2       57.00       17.45     29.05 o 
  -4  -9   2        1.64       11.92     26.69 o 
  -3  -9   2       40.25       26.28     27.89 o 
  -2  -9   2      239.46      279.63     42.26 o 
  -1  -9   2      179.79      166.99     37.75 o 
   0  -9   2      842.68      795.24     69.26 o 
   1  -9   2       43.61       65.69     46.01 o 
   2  -9   2      132.55      184.62     50.56 o 
   3  -9   2       13.69       22.94     51.54 o 
  -7  -8   2       33.22       30.48     27.85 o 
  -6  -8   2       44.60       47.39     26.86 o 
  -5  -8   2     1150.89     1030.19     64.53 o 
  -4  -8   2      234.22      215.77     30.93 o 
  -3  -8   2        0.43       -8.66     23.25 o 
  -2  -8   2      640.32      592.90     51.41 o 
  -1  -8   2      137.81      144.86     31.55 o 
   0  -8   2      499.01      482.05     48.60 o 
   1  -8   2      121.99      126.11     42.75 o 
   2  -8   2      297.84      293.15     49.09 o 
   3  -8   2      788.07      747.40     61.29 o 
   4  -8   2      443.90      394.45     54.44 o 
   5  -8   2       24.42      -31.24     45.96 o 
  -8  -7   2        4.98        0.36     28.74 o 
  -7  -7   2      209.12      178.86     32.98 o 
  -6  -7   2        2.29        4.42     20.80 o 
  -5  -7   2      542.37      506.28     40.88 o 
  -4  -7   2      833.88      875.07     55.96 o 
  -3  -7   2     1232.37     1149.48     66.67 o 
  -2  -7   2      275.19      303.50     42.84 o 
  -1  -7   2      625.07      589.92     31.57 o 
   0  -7   2     4529.94     4727.63    164.56 o 
   1  -7   2       27.70       26.46     15.52 o 
   2  -7   2     1103.54     1166.49     99.09 o 
   3  -7   2       29.44       58.86     23.14 o 
   4  -7   2      183.19      197.20     31.26 o 
   5  -7   2      970.60     1037.20     98.31 o 
   6  -7   2        0.08      -53.73     56.54 o 
  -7  -6   2      389.15      382.18     39.85 o 
  -6  -6   2     1748.38     1707.70     70.06 o 
  -5  -6   2        9.26        3.01     14.85 o 
  -4  -6   2      140.92      118.91     16.52 o 
  -3  -6   2      581.86      560.57     29.64 o 
  -2  -6   2      831.72      780.59     34.81 o 
  -1  -6   2        3.98        5.84     10.20 o 
   0  -6   2      643.54      589.79     30.93 o 
   1  -6   2      127.32      148.12     18.92 o 
   2  -6   2      689.18      730.99     40.51 o 
   3  -6   2      514.83      484.58     36.02 o 
   4  -6   2      295.79      324.78     33.92 o 
   5  -6   2       15.93       24.19     46.37 o 
   6  -6   2        5.05       -9.01     47.71 o 
   7  -6   2      656.63      477.23     93.22 o 
  -9  -5   2        0.28       42.84     54.40 o 
  -8  -5   2      252.68      254.81     58.73 o 
  -7  -5   2      655.82      763.37     70.87 o 
  -6  -5   2     1060.01     1128.12     61.74 o 
  -5  -5   2     2430.65     2354.94     72.92 o 
  -4  -5   2      166.98      163.08     14.52 o 
  -3  -5   2     9009.87     8891.90    242.75 o 
  -2  -5   2     5225.19     5135.84    142.22 o 
  -1  -5   2     4565.51     4449.25    161.97 o 
   0  -5   2     2776.07     2709.48     95.88 o 
   1  -5   2     6584.71     6817.79    230.09 o 
   2  -5   2      517.04      556.40     33.04 o 
   3  -5   2      409.10      462.12     34.24 o 
   4  -5   2     1638.54     1748.44    104.54 o 
   5  -5   2       96.21       99.87     43.02 o 
   6  -5   2        1.55      -14.10     46.63 o 
   7  -5   2      909.38      740.21    100.94 o 
   8  -5   2       20.64      -72.70     80.82 o 
  -9  -4   2      270.32      317.90     49.62 o 
  -8  -4   2      179.33      257.08     37.37 o 
  -7  -4   2      418.05      403.13     30.40 o 
  -6  -4   2       50.22       49.44     15.07 o 
  -5  -4   2      868.10      873.87     35.42 o 
  -4  -4   2     2142.97     2129.79     64.97 o 
  -3  -4   2     1527.38     1525.49     47.09 o 
  -2  -4   2      540.10      610.51     21.53 o 
  -1  -4   2     9233.01     8806.69    238.55 o 
   0  -4   2     1203.65     1176.18     44.56 o 
   1  -4   2      232.95      200.57     15.76 o 
   2  -4   2     8280.97     8230.87    273.30 o 
   3  -4   2      237.87      234.98     21.23 o 
   4  -4   2       68.20       79.75     22.45 o 
   5  -4   2     1559.41     1576.86    121.87 o 
   6  -4   2     2072.77     1978.14    153.47 o 
   7  -4   2      229.83      140.62     76.49 o 
   8  -4   2       39.32      -23.38     80.01 o 
   9  -4   2      441.10      459.20    116.30 o 
  -9  -3   2      148.91      158.33     61.85 o 
  -8  -3   2      976.64     1134.17     70.87 o 
  -7  -3   2      322.96      395.32     39.82 o 
  -6  -3   2      192.82      201.54     28.75 o 
  -5  -3   2     1464.26     1548.80     52.42 o 
  -4  -3   2     8594.88     8671.91    238.77 o 
  -3  -3   2     1391.14     1313.00     62.01 o 
  -2  -3   2     2236.59     2494.71     71.12 o 
  -1  -3   2    12758.39    12817.48    346.06 o 
   0  -3   2     4666.24     5092.48    169.20 o 
   1  -3   2      371.00      370.70     19.36 o 
   2  -3   2     5977.09     6955.54    230.59 o 
   3  -3   2       41.16       80.95     14.70 o 
   4  -3   2      569.91      624.35     37.63 o 
   5  -3   2     2853.81     2796.71    187.30 o 
   6  -3   2       59.28       36.50     55.96 o 
   7  -3   2      318.28      167.79     74.88 o 
   8  -3   2      191.69       95.19     76.85 o 
   9  -3   2      549.49      629.81    118.79 o 
  -9  -2   2        2.35      -21.69     56.18 o 
  -8  -2   2       26.94        0.04     48.78 o 
  -7  -2   2       86.92       86.98     48.29 o 
  -6  -2   2     1896.78     2032.47    171.63 o 
  -5  -2   2      925.53      914.01     44.55 o 
  -4  -2   2     1324.78     1376.49     51.42 o 
  -3  -2   2     3436.51     3441.94    162.08 o 
  -2  -2   2     1157.72      955.19     59.76 o 
  -1  -2   2    13886.67    13876.67    451.59 o 
   0  -2   2     8676.61     8877.31    350.25 o 
   1  -2   2    37459.58    35981.48   1462.35 o 
   2  -2   2     1651.87     1920.50     56.17 o 
   3  -2   2     5436.53     6019.08    217.54 o 
   4  -2   2    13028.81    14316.65    388.18 o 
   5  -2   2     3144.93     3538.89    321.66 o 
   6  -2   2     2395.15     2140.09    159.85 o 
   7  -2   2        0.43      -50.16     56.63 o 
   8  -2   2      430.35      461.88     97.20 o 
   9  -2   2      282.85      347.01    102.06 o 
  -9  -1   2      575.33      660.02     88.23 o 
  -8  -1   2      114.47       99.43     56.90 o 
  -7  -1   2       81.80      113.44     45.03 o 
  -6  -1   2      700.40      623.20     70.33 o 
  -5  -1   2     2146.46     2084.04    139.50 o 
  -4  -1   2     1355.63     1301.47     90.95 o 
  -3  -1   2     1452.15     1646.00     64.22 o 
  -2  -1   2       45.07       85.12     27.71 o 
  -1  -1   2     5734.10     6219.80    258.23 o 
   0  -1   2     5605.70     6022.49    196.13 o 
   1  -1   2     6616.00     7458.86    200.29 o 
   2  -1   2     1046.13     1195.93     36.92 o 
   3  -1   2        6.45       28.58      7.95 o 
   4  -1   2    18251.21    19805.63    688.40 o 
   5  -1   2      908.63      951.21    100.59 o 
   6  -1   2      426.00      396.32     39.06 o 
   7  -1   2      532.79      558.17     48.60 o 
   8  -1   2     5141.77     6163.89    433.01 o 
   9  -1   2      357.15      410.65     97.42 o 
  10  -1   2      164.70      224.69     96.70 o 
  -9   0   2        7.47      -33.69     58.77 o 
  -8   0   2       32.66       53.55     54.58 o 
  -7   0   2     1308.48     1409.74    113.13 o 
  -6   0   2     1029.74      934.16     84.92 o 
  -5   0   2       72.60       25.66     32.62 o 
  -4   0   2     3862.14     3678.97    217.69 o 
  -3   0   2        5.67       -0.98     18.74 o 
  -2   0   2    36794.82    35999.38   1915.04 o 
  -1   0   2    51736.92    44617.91   2368.57 o 
   0   0   2     6418.84     7010.97    374.06 o 
   1   0   2    17903.00    16885.15    600.81 o 
   2   0   2     1875.08     1922.96     71.92 o 
   3   0   2    10251.70    10208.13    370.39 o 
   4   0   2     1747.61     1916.68     81.75 o 
   5   0   2     3210.19     2896.35    112.21 o 
   6   0   2       59.89       54.19     52.01 o 
   7   0   2     2025.02     2257.85    104.29 o 
   8   0   2      188.17      200.24     35.41 o 
   9   0   2       42.65       94.93     36.07 o 
  10   0   2        8.66        9.51     72.56 o 
  -9   1   2      742.17      884.80    110.32 o 
  -8   1   2        6.61       46.95     57.48 o 
  -7   1   2       39.80       95.81     50.34 o 
  -6   1   2      228.84      238.53     49.45 o 
  -5   1   2     1818.61     2027.36    138.43 o 
  -4   1   2     1585.29     1335.34     97.24 o 
  -3   1   2     1067.42     1043.76     76.76 o 
  -2   1   2     6559.34     6657.58    365.22 o 
  -1   1   2      866.14      816.66     51.32 o 
   0   1   2      592.48      613.70     35.57 o 
   1   1   2      983.13     1203.96     41.08 o 
   2   1   2     2689.12     2690.81     89.01 o 
   3   1   2    34487.52    30224.34    811.41 o 
   4   1   2        9.03       19.75      4.59 o 
   5   1   2       37.69       26.45     16.12 o 
   6   1   2     6752.98     5933.06    228.80 o 
   7   1   2     3514.65     3606.03    432.63 o 
   8   1   2       59.45       76.71     28.42 o 
   9   1   2       46.03       67.55     31.58 o 
  10   1   2      912.49     1001.23     70.55 o 
  -8   2   2      326.95      430.69     79.75 o 
  -7   2   2      779.58      956.56     99.92 o 
  -6   2   2      125.20      191.71     48.69 o 
  -5   2   2      979.38      997.03     86.40 o 
  -4   2   2     1084.13     1102.93     88.81 o 
  -3   2   2     1019.01      978.60     77.20 o 
  -2   2   2       55.30       40.25     23.74 o 
  -1   2   2      655.94      606.28     50.09 o 
   0   2   2     9329.36     9823.66    321.47 o 
   1   2   2      897.18      895.11     40.61 o 
   2   2   2       85.93      126.24     10.42 o 
   3   2   2      928.74     1117.64     33.79 o 
   4   2   2      235.68      272.64     15.30 o 
   5   2   2       51.99      100.10     25.83 o 
   6   2   2     4836.19     4822.37    187.51 o 
   7   2   2       66.64       48.36     23.48 o 
   8   2   2     1542.12     1721.51    267.96 o 
   9   2   2      209.10      231.71     37.43 o 
  10   2   2      399.64      493.76     49.70 o 
  -8   3   2      100.13      217.86     74.03 o 
  -7   3   2      629.13      797.78     99.34 o 
  -6   3   2      153.08      183.77     57.61 o 
  -5   3   2      553.99      588.67     40.96 o 
  -4   3   2       44.59       48.59     19.62 o 
  -3   3   2     2753.82     2991.31    260.88 o 
  -2   3   2     5179.62     5348.87    181.16 o 
  -1   3   2      143.86      121.90     25.53 o 
   0   3   2      521.11      467.12     63.88 o 
   1   3   2       18.40       14.59      8.48 o 
   2   3   2    13039.35    12502.52    511.41 o 
   3   3   2     2569.58     2480.31     69.66 o 
   4   3   2     2330.01     2163.32     70.52 o 
   5   3   2     3859.94     3758.18    120.54 o 
   6   3   2      227.79      243.14     16.37 o 
   7   3   2      482.58      534.80     49.33 o 
   8   3   2      227.10      282.55     35.39 o 
   9   3   2      319.64      332.28     50.16 o 
  10   3   2       71.68       40.32     32.53 o 
  -8   4   2       50.49       66.49     73.99 o 
  -7   4   2      911.38     1120.96    112.73 o 
  -6   4   2        1.80       28.83     55.07 o 
  -5   4   2       22.95       -1.81     21.94 o 
  -4   4   2     3485.91     3388.70    290.52 o 
  -3   4   2     3700.43     3543.50    126.52 o 
  -2   4   2        7.28       -1.54     17.02 o 
  -1   4   2       12.41       19.01     10.79 o 
   0   4   2    13016.37    13379.89    439.25 o 
   1   4   2        1.74        1.70     10.53 o 
   2   4   2      416.98      494.50     29.27 o 
   3   4   2      690.54      559.03     25.30 o 
   4   4   2      412.07      399.03     18.91 o 
   5   4   2     3170.22     2959.67    132.73 o 
   6   4   2      474.40      515.20     22.93 o 
   7   4   2      529.02      536.29     62.45 o 
   8   4   2     2145.67     2350.66    336.99 o 
   9   4   2      883.24      861.91     73.72 o 
  10   4   2       48.75       51.86     37.13 o 
  -7   5   2       96.28      117.95     68.14 o 
  -6   5   2      606.22      681.13     92.69 o 
  -5   5   2       48.00       19.64     38.04 o 
  -4   5   2      635.83      624.55     44.22 o 
  -3   5   2     1038.38      935.75     47.80 o 
  -2   5   2      345.75      355.42     27.63 o 
  -1   5   2       12.88       23.14     25.50 o 
   0   5   2      843.04      871.94     38.67 o 
   1   5   2      122.50       84.85      8.98 o 
   2   5   2     2237.68     2113.44     95.77 o 
   3   5   2      392.06      391.28     27.80 o 
   4   5   2        0.54        3.70     10.11 o 
   5   5   2     1615.90     1519.13     53.35 o 
   6   5   2      107.60       78.68     12.88 o 
   7   5   2      857.21      775.33     55.51 o 
   8   5   2      253.97      207.82     35.12 o 
   9   5   2       10.97       11.02     32.89 o 
  10   5   2      343.89      286.14     48.06 o 
  -6   6   2       52.83       16.96     68.77 o 
  -5   6   2     2047.51     2009.22    136.09 o 
  -4   6   2      837.11      854.66     54.08 o 
  -3   6   2     1259.69     1374.20     64.16 o 
  -2   6   2     2605.35     2499.39    112.39 o 
  -1   6   2     6076.28     6230.47    212.22 o 
   0   6   2      239.81      218.44     26.73 o 
   1   6   2      162.05      147.13     21.38 o 
   2   6   2     2353.23     2226.04    101.70 o 
   3   6   2       21.44       26.51     16.73 o 
   4   6   2      363.91      348.37     20.59 o 
   5   6   2        3.93       -4.09      9.72 o 
   6   6   2      102.35      124.06     15.18 o 
   7   6   2     2948.84     2828.44    150.35 o 
   8   6   2      704.09      617.80     55.38 o 
   9   6   2       62.36       43.24     31.24 o 
  10   6   2      187.57      142.98     43.69 o 
  -6   7   2        5.66      -28.07     66.72 o 
  -5   7   2      489.31      508.03     48.34 o 
  -4   7   2       48.58       -7.58     28.67 o 
  -3   7   2      202.64      199.21     37.89 o 
  -2   7   2      438.45      431.44     46.19 o 
  -1   7   2     2672.14     2660.92    129.50 o 
   0   7   2     2149.70     1981.44    100.23 o 
   1   7   2       49.33       67.47     23.79 o 
   2   7   2     5652.10     5087.01    218.89 o 
   3   7   2     2175.77     2093.36     98.40 o 
   4   7   2      727.16      715.85     32.16 o 
   5   7   2      543.24      530.72     26.92 o 
   6   7   2     1154.40     1092.51     44.30 o 
   7   7   2       99.74      118.34     18.16 o 
   8   7   2      153.66      102.95     32.31 o 
   9   7   2      122.09      138.65     35.88 o 
  -4   8   2      565.89      571.26     60.91 o 
  -3   8   2      332.84      386.73     53.33 o 
  -2   8   2      735.13      680.23     60.91 o 
  -1   8   2       83.14       76.44     30.26 o 
   0   8   2       96.39       75.06     26.28 o 
   1   8   2     1242.51     1107.71     65.06 o 
   2   8   2      125.08      133.79     25.70 o 
   3   8   2      153.41      151.77     25.53 o 
   4   8   2      182.41      204.20     18.06 o 
   5   8   2       63.36       47.33     13.46 o 
   6   8   2       25.96       28.04     18.23 o 
   7   8   2     1059.80     1056.94     45.62 o 
   8   8   2      180.85      163.69     33.29 o 
   9   8   2       29.07       31.73     34.41 o 
  -4   9   2       25.35      -24.99     47.66 o 
  -3   9   2     1256.06     1320.26     98.00 o 
  -2   9   2     1266.65     1241.18     89.74 o 
  -1   9   2      113.34      129.01     36.28 o 
   0   9   2     1065.60     1141.62     74.93 o 
   1   9   2     3606.99     3369.09    156.86 o 
   2   9   2      715.45      720.09     53.46 o 
   3   9   2       19.63       14.68     24.81 o 
   4   9   2      820.30      892.52     57.75 o 
   5   9   2      903.26      890.41     47.84 o 
   6   9   2       39.33       31.02     24.95 o 
   7   9   2       26.36       14.06     24.46 o 
  -2  10   2        1.65        7.14     39.14 o 
  -1  10   2      206.55      181.40     45.96 o 
   0  10   2      156.59      140.17     37.04 o 
   1  10   2      553.53      509.41     49.71 o 
   2  10   2      748.87      766.14     59.35 o 
   3  10   2       66.90       48.06     32.13 o 
   4  10   2     1053.29      993.87     67.47 o 
   5  10   2     1554.40     1472.44     83.14 o 
   6  10   2      981.50      958.84     63.59 o 
   7  10   2        7.93       14.01     28.11 o 
   0  11   2      952.53     1025.91     84.12 o 
   1  11   2       10.50       28.38     40.16 o 
   2  11   2       38.66       37.08     37.66 o 
   3  11   2      448.80      478.79     51.81 o 
   4  11   2      214.00      237.77     41.64 o 
   5  11   2       11.40       31.91     32.44 o 
  -5 -10   3        1.44       -2.95     29.72 o 
  -4 -10   3      362.99      380.93     48.51 o 
  -3 -10   3      900.64      889.66     68.68 o 
  -2 -10   3      602.67      703.62     69.57 o 
  -1 -10   3      195.46      112.19     44.36 o 
   0 -10   3      782.41      845.48     85.28 o 
   1 -10   3     1117.94     1494.17    114.78 o 
   2 -10   3      177.26      240.36     66.00 o 
  -6  -9   3      126.64      175.56     34.63 o 
  -5  -9   3      365.19      330.14     39.67 o 
  -4  -9   3        6.85       20.88     27.89 o 
  -3  -9   3       20.82       33.02     32.35 o 
  -2  -9   3      254.52      249.50     43.33 o 
  -1  -9   3      733.32      627.35     60.42 o 
   0  -9   3      228.85      261.60     47.48 o 
   1  -9   3      881.96      979.18     87.24 o 
   2  -9   3       51.38      102.24     53.73 o 
   3  -9   3        1.88      -69.84     51.01 o 
  -7  -8   3       71.57       84.79     34.36 o 
  -6  -8   3       77.58       64.71     27.89 o 
  -5  -8   3      619.26      560.24     49.85 o 
  -4  -8   3      684.35      587.68     48.42 o 
  -3  -8   3       70.24       43.87     29.01 o 
  -2  -8   3     1552.13     1592.88     90.50 o 
  -1  -8   3       77.78      116.52     34.99 o 
   0  -8   3      475.01      528.42     52.48 o 
   1  -8   3        4.29       -7.40     27.60 o 
   2  -8   3     1072.41     1154.80     61.61 o 
   3  -8   3      613.19      631.66    101.66 o 
   4  -8   3      362.96      333.98     50.47 o 
   5  -8   3      126.50      124.55     49.80 o 
  -8  -7   3       93.01       58.46     35.21 o 
  -7  -7   3        5.58       33.60     30.30 o 
  -6  -7   3        0.04      -11.92     26.11 o 
  -5  -7   3      325.97      301.72     35.70 o 
  -4  -7   3      271.41      243.93     31.28 o 
  -3  -7   3       23.59       21.45     14.58 o 
  -2  -7   3      129.90      132.03     19.35 o 
  -1  -7   3     2682.25     2744.59    100.57 o 
   0  -7   3     5279.21     5307.53    184.40 o 
   1  -7   3       15.13        8.00     16.09 o 
   2  -7   3      617.92      598.80     38.85 o 
   3  -7   3     4199.33     4475.11    246.31 o 
   4  -7   3      864.85      782.07     73.28 o 
   5  -7   3       62.07       59.75     43.87 o 
   6  -7   3      516.40      531.81     81.09 o 
  -8  -6   3       17.21       40.25     34.27 o 
  -7  -6   3      173.30      179.70     29.33 o 
  -6  -6   3        6.92       18.94     21.33 o 
  -5  -6   3      157.69      141.20     21.34 o 
  -4  -6   3      190.95      183.54     19.71 o 
  -3  -6   3     2745.17     2643.18     95.34 o 
  -2  -6   3       61.47       52.06     12.93 o 
  -1  -6   3       53.00       69.86     13.99 o 
   0  -6   3     1626.72     1649.59     64.46 o 
   1  -6   3      412.53      396.73     27.09 o 
   2  -6   3       76.04       80.93     18.26 o 
   3  -6   3      921.53      911.68     48.77 o 
   4  -6   3        0.21      -11.05     30.70 o 
   5  -6   3      670.11      580.85     75.15 o 
   6  -6   3      528.65      483.26     77.38 o 
   7  -6   3      312.59      418.82     91.30 o 
  -8  -5   3      262.48      206.66     61.54 o 
  -7  -5   3      146.62      171.96     39.81 o 
  -6  -5   3      331.09      308.80     29.58 o 
  -5  -5   3     2344.91     2318.20     87.84 o 
  -4  -5   3      347.55      379.28     27.49 o 
  -3  -5   3       27.14       28.43     13.91 o 
  -2  -5   3     1011.85     1058.93     43.60 o 
  -1  -5   3      451.62      465.10     25.12 o 
   0  -5   3      907.77      957.68     41.01 o 
   1  -5   3     1569.34     1615.91     61.91 o 
   2  -5   3     6550.97     5915.98    257.22 o 
   3  -5   3      190.90      190.96     23.14 o 
   4  -5   3      932.30      959.65     51.61 o 
   5  -5   3     1407.14     1271.71    105.85 o 
   6  -5   3     2314.63     2084.84    159.81 o 
   7  -5   3      363.55      226.12     81.93 o 
   8  -5   3       36.84      -76.22     69.08 o 
  -9  -4   3       62.44       67.21     60.87 o 
  -8  -4   3      169.12      154.32     60.87 o 
  -7  -4   3      564.67      633.42     37.76 o 
  -6  -4   3      699.36      717.60     49.38 o 
  -5  -4   3      218.68      284.18     36.60 o 
  -4  -4   3      234.00      279.22     19.19 o 
  -3  -4   3     4522.85     4416.49    124.95 o 
  -2  -4   3       16.72       22.33      7.92 o 
  -1  -4   3      162.67      178.41     10.62 o 
   0  -4   3     1687.30     1662.30     60.80 o 
   1  -4   3      163.45      139.79     13.78 o 
   2  -4   3      774.10      722.63     45.96 o 
   3  -4   3      383.29      378.72     26.20 o 
   4  -4   3     1118.36     1155.39     95.77 o 
   5  -4   3     5935.89     5723.20    335.45 o 
   6  -4   3      346.94      372.85     70.78 o 
   7  -4   3       41.53      -63.82     61.18 o 
   8  -4   3       99.93      -17.81     81.13 o 
   9  -4   3      866.06      847.40    137.14 o 
  -9  -3   3       28.83       53.46     62.25 o 
  -8  -3   3        3.30      -10.31     51.05 o 
  -7  -3   3      266.18      226.52     59.89 o 
  -6  -3   3     1466.37     1551.38    115.98 o 
  -5  -3   3       17.18        8.13     15.11 o 
  -4  -3   3      327.15      339.58     21.28 o 
  -3  -3   3       10.77       -1.50      8.92 o 
  -2  -3   3      507.74      514.73     49.69 o 
  -1  -3   3     1973.89     2187.22     91.26 o 
   0  -3   3      856.73     1020.12     39.44 o 
   1  -3   3      160.63      179.77     13.37 o 
   2  -3   3     5952.50     6027.63    200.52 o 
   3  -3   3      141.30      150.41     15.34 o 
   4  -3   3       24.55       12.96     14.32 o 
   5  -3   3        1.34       30.12     34.85 o 
   6  -3   3     1265.33     1326.33    118.97 o 
   7  -3   3      630.09      595.53     96.66 o 
   8  -3   3      551.08      358.39     98.31 o 
   9  -3   3        0.86      -81.58     87.20 o 
  -9  -2   3       27.09       37.75     61.32 o 
  -8  -2   3     1909.62     1826.95    145.08 o 
  -7  -2   3       46.17       62.16     47.30 o 
  -6  -2   3      283.50      329.30     54.44 o 
  -5  -2   3     3375.97     3572.85    213.13 o 
  -4  -2   3     6460.83     6746.65    228.96 o 
  -3  -2   3      810.71      813.29     37.66 o 
  -2  -2   3       12.55       10.22      8.60 o 
  -1  -2   3     9898.48     9873.75    322.63 o 
   0  -2   3      717.51      881.05     52.48 o 
   1  -2   3     1998.83     2026.90     57.60 o 
   2  -2   3       81.48       87.10      8.25 o 
   3  -2   3     1392.92     1700.08     51.72 o 
   4  -2   3     5843.19     6251.70    246.83 o 
   5  -2   3       43.86       52.27     22.55 o 
   6  -2   3       27.99       58.11     29.02 o 
   7  -2   3      497.86      521.00     67.41 o 
   8  -2   3       17.23     -101.95     67.97 o 
   9  -2   3      407.04      343.93     95.46 o 
  -9  -1   3       35.64       31.77     62.92 o 
  -8  -1   3       30.26       13.30     55.51 o 
  -7  -1   3      408.86      408.06     69.39 o 
  -6  -1   3      109.99       87.56     49.00 o 
  -5  -1   3     1452.07     1292.99    100.19 o 
  -4  -1   3      150.44      122.32     30.21 o 
  -3  -1   3     1390.18     1399.83     87.56 o 
  -2  -1   3      800.21      891.62     37.95 o 
  -1  -1   3    23946.37    22983.08    750.12 o 
   0  -1   3      600.04      505.61     32.80 o 
   1  -1   3    10711.34    11243.28    303.28 o 
   2  -1   3    16802.95    17284.24    463.42 o 
   3  -1   3     5588.87     5899.80    161.34 o 
   4  -1   3      408.34      334.59     27.36 o 
   5  -1   3       19.39        8.59     17.54 o 
   6  -1   3     3003.33     3197.85    237.39 o 
   7  -1   3      283.87      301.33     48.80 o 
   8  -1   3      231.33      216.42     51.30 o 
   9  -1   3     1977.47     2026.81    105.55 o 
  10  -1   3        0.62      -44.09     81.75 o 
  -9   0   3      646.24      645.96     92.15 o 
  -8   0   3      316.44      282.44     70.51 o 
  -7   0   3      560.55      574.96     77.07 o 
  -6   0   3     1547.06     1367.92    112.90 o 
  -5   0   3      629.40      602.85     67.12 o 
  -4   0   3     1578.24     1496.00    102.42 o 
  -3   0   3      633.81      629.49     53.55 o 
  -2   0   3    13945.63    14391.67    770.83 o 
  -1   0   3       63.00       71.22     11.65 o 
   0   0   3      117.63      134.82     14.37 o 
   1   0   3       71.58       66.18      8.93 o 
   2   0   3     3940.60     4352.09    157.03 o 
   3   0   3      245.22      254.21     16.84 o 
   4   0   3     7352.82     7434.33    274.19 o 
   5   0   3      242.74      272.57     48.13 o 
   6   0   3       21.09       38.38     23.16 o 
   7   0   3      633.94      557.41     47.47 o 
   8   0   3      771.79      790.46     58.66 o 
   9   0   3       13.40       16.65     33.10 o 
  10   0   3      241.16      249.48     45.81 o 
  -8   1   3        9.00        3.66     58.24 o 
  -7   1   3      111.71      150.17     51.94 o 
  -6   1   3     3330.97     3124.22    199.43 o 
  -5   1   3      389.13      321.75     52.08 o 
  -4   1   3       35.40       74.17     32.84 o 
  -3   1   3     7349.20     6828.54    379.01 o 
  -2   1   3    10473.68    10555.17    569.96 o 
  -1   1   3       49.58       92.06     14.68 o 
   0   1   3     1206.34     1358.24     75.91 o 
   1   1   3    55011.91    44295.18   2356.39 o 
   2   1   3     6431.03     6719.92    181.83 o 
   3   1   3      259.63      243.90     13.34 o 
   4   1   3     8522.51     8793.06    320.74 o 
   5   1   3     5719.55     5998.23    226.95 o 
   6   1   3      741.02      699.69     45.69 o 
   7   1   3      281.97      188.35     45.56 o 
   8   1   3      180.42      214.05     81.89 o 
   9   1   3      189.95      179.46     35.73 o 
  10   1   3       59.08       49.28     33.51 o 
  -8   2   3        0.08       37.26     61.58 o 
  -7   2   3      152.40      187.88     55.43 o 
  -6   2   3       92.59       71.98     44.05 o 
  -5   2   3     1903.13     1925.79    136.47 o 
  -4   2   3      691.59      674.03     70.91 o 
  -3   2   3     2841.81     2690.86    166.37 o 
  -2   2   3      122.30      117.99     27.58 o 
  -1   2   3     1072.96     1013.10     65.06 o 
   0   2   3     1645.25     1839.57    102.51 o 
   1   2   3    10736.44    10490.64    340.27 o 
   2   2   3     4411.96     4278.13    168.82 o 
   3   2   3     8373.93     8069.14    218.48 o 
   4   2   3     1045.36      967.96     30.17 o 
   5   2   3     1959.84     1917.32     57.23 o 
   6   2   3     6391.27     5088.03    512.84 o 
   7   2   3      397.62      312.57     88.65 o 
   8   2   3     2367.92     2121.49    212.46 o 
   9   2   3       45.99       42.42     36.86 o 
  10   2   3      436.03      415.22     47.59 o 
  -8   3   3        0.10       49.76     66.76 o 
  -7   3   3     1361.53     1536.30    131.25 o 
  -6   3   3      154.78      200.97     30.59 o 
  -5   3   3       15.97       44.85     23.23 o 
  -4   3   3     4699.96     4928.68    314.15 o 
  -3   3   3     2810.34     2608.18    102.64 o 
  -2   3   3     1735.15     1617.03    111.43 o 
  -1   3   3      394.99      359.73     24.10 o 
   0   3   3     6735.24     6275.90    208.58 o 
   1   3   3      237.85      225.32     13.88 o 
   2   3   3      238.61      246.99     11.76 o 
   3   3   3     4343.60     4706.91    155.93 o 
   4   3   3     2018.20     2070.78     59.54 o 
   5   3   3      101.08      102.77     11.63 o 
   6   3   3     3581.88     3034.91    358.84 o 
   7   3   3      129.18       86.84     55.34 o 
   8   3   3      104.81       93.53     51.14 o 
   9   3   3      407.48      405.16    103.60 o 
  10   3   3      776.05      763.11    179.51 o 
  -7   4   3       62.74       75.24     64.17 o 
  -6   4   3        0.48       37.57     28.82 o 
  -5   4   3      979.85     1212.07     61.99 o 
  -4   4   3     1333.08     1322.51    157.66 o 
  -3   4   3        0.66      -13.53     17.36 o 
  -2   4   3     2428.76     2338.59    185.71 o 
  -1   4   3     1528.10     1260.18     52.99 o 
   0   4   3    17864.48    16104.68   1416.14 o 
   1   4   3    11897.89    12197.08    394.95 o 
   2   4   3      426.07      493.21     30.88 o 
   3   4   3    16171.66    15779.64    830.71 o 
   4   4   3     6097.83     6160.82    187.79 o 
   5   4   3     4672.29     4166.25    262.17 o 
   6   4   3     1100.01     1046.54     39.59 o 
   7   4   3     3082.14     2749.95    146.86 o 
   8   4   3      635.15      553.13     43.24 o 
   9   4   3      356.32      277.04     42.93 o 
  10   4   3      686.83      569.70     61.36 o 
  -7   5   3      328.45      360.13     83.99 o 
  -6   5   3       10.25        3.61     59.40 o 
  -5   5   3      236.94      219.95     46.81 o 
  -4   5   3      366.81      397.88     34.56 o 
  -3   5   3      470.99      471.25     36.24 o 
  -2   5   3       30.28       20.99     17.56 o 
  -1   5   3     1175.57     1176.83     50.10 o 
   0   5   3      860.72      935.55     39.72 o 
   1   5   3        6.10       21.76      9.84 o 
   2   5   3      338.65      413.33     29.50 o 
   3   5   3      839.95      840.26     45.16 o 
   4   5   3     1165.03     1133.79     41.24 o 
   5   5   3     4969.51     4911.22    157.39 o 
   6   5   3      320.94      291.57     19.17 o 
   7   5   3      650.52      611.60     49.00 o 
   8   5   3     1940.48     1801.82    105.63 o 
   9   5   3      275.94      279.09     44.22 o 
  10   5   3       26.92       12.81     37.08 o 
  -6   6   3      240.63      261.55     75.15 o 
  -5   6   3      769.38      797.10     58.37 o 
  -4   6   3      615.90      533.09     71.36 o 
  -3   6   3     1018.35     1074.83     57.59 o 
  -2   6   3     1254.21     1295.45     59.04 o 
  -1   6   3     1233.65     1112.35     64.62 o 
   0   6   3      528.29      567.06     41.59 o 
   1   6   3      252.55      245.26     27.67 o 
   2   6   3     9907.14     9519.27    396.73 o 
   3   6   3      352.38      374.72     29.27 o 
   4   6   3       28.51       30.35     16.11 o 
   5   6   3     1864.57     1750.96     61.73 o 
   6   6   3     1076.33     1005.67     39.45 o 
   7   6   3      773.45      805.05     55.43 o 
   8   6   3      157.37      136.60     30.70 o 
   9   6   3       17.23       56.45     33.83 o 
  10   6   3       18.87       23.83     34.72 o 
  -5   7   3      276.66      316.49     51.14 o 
  -4   7   3       98.67       79.43     37.93 o 
  -3   7   3       12.13        6.87     34.54 o 
  -2   7   3       11.05       30.21     30.88 o 
  -1   7   3      152.06      147.40     30.03 o 
   0   7   3     1777.37     1674.95     87.07 o 
   1   7   3       13.81       23.61     19.99 o 
   2   7   3       66.63       59.53     20.35 o 
   3   7   3     1485.90     1338.83     67.79 o 
   4   7   3     2163.52     2234.56    103.67 o 
   5   7   3     1645.57     1626.32     58.97 o 
   6   7   3     1476.04     1488.38     55.54 o 
   7   7   3      600.50      643.19     50.74 o 
   8   7   3      106.36       83.58     30.70 o 
   9   7   3      566.22      615.84     59.31 o 
  -4   8   3       71.39       -7.90     45.61 o 
  -3   8   3       23.75      -24.37     34.90 o 
  -2   8   3      551.93      604.33     58.37 o 
  -1   8   3      138.98      153.16     37.31 o 
   0   8   3       36.38       32.49     27.53 o 
   1   8   3       81.74       51.77     25.17 o 
   2   8   3      643.76      623.02     45.38 o 
   3   8   3       16.52       12.72     20.48 o 
   4   8   3       65.31       81.22     24.50 o 
   5   8   3      185.20      171.42     18.56 o 
   6   8   3        9.52        8.64     14.86 o 
   7   8   3      360.86      337.30     24.10 o 
   8   8   3      119.92      139.28     33.83 o 
   9   8   3        0.10      -18.74     32.26 o 
  -3   9   3       40.42       43.02     48.11 o 
  -2   9   3       37.98        0.45     40.92 o 
  -1   9   3     1455.16     1337.35     85.24 o 
   0   9   3       55.77       32.62     30.88 o 
   1   9   3       48.30       59.08     27.04 o 
   2   9   3      421.17      433.23     41.90 o 
   3   9   3        0.54        4.11     25.79 o 
   4   9   3      618.26      694.65     49.94 o 
   5   9   3      243.98      286.60     23.29 o 
   6   9   3       79.03       75.32     17.32 o 
   7   9   3      269.44      269.88     24.30 o 
   8   9   3      184.82      226.43     38.74 o 
  -2  10   3        0.17       -1.52     46.41 o 
  -1  10   3      401.50      435.82     56.72 o 
   0  10   3      679.35      601.83     61.76 o 
   1  10   3      597.37      511.24     50.56 o 
   2  10   3       88.21       75.11     32.93 o 
   3  10   3      978.55      878.11     64.08 o 
   4  10   3      679.21      661.09     56.18 o 
   5  10   3       25.73        3.14     23.72 o 
   6  10   3      209.54      280.52     36.68 o 
   7  10   3       30.84       14.37     27.71 o 
   0  11   3        4.05      -55.76     37.17 o 
   1  11   3        0.31       26.60     37.66 o 
   2  11   3       14.81       32.13     36.68 o 
   3  11   3        2.17      -13.92     33.65 o 
   4  11   3      165.42      145.12     39.49 o 
   5  11   3      132.54      148.25     37.53 o 
  -4 -10   4      400.36      409.93     49.53 o 
  -3 -10   4        0.46       13.48     38.02 o 
  -2 -10   4      106.69       72.16     44.31 o 
  -1 -10   4      120.78       75.60     49.45 o 
   0 -10   4        2.85      -47.75     44.05 o 
   1 -10   4      214.56      241.11     65.91 o 
   2 -10   4        0.84      -34.99     58.46 o 
  -5  -9   4      169.53      141.82     37.84 o 
  -4  -9   4      414.11      376.11     43.69 o 
  -3  -9   4      110.04      130.17     34.67 o 
  -2  -9   4      108.72       97.95     34.72 o 
  -1  -9   4      424.94      484.59     58.64 o 
   0  -9   4      642.88      574.52     66.31 o 
   1  -9   4      184.59      218.76     51.99 o 
   2  -9   4      126.16       84.97     54.27 o 
   3  -9   4      236.64      308.72     68.23 o 
  -6  -8   4      238.31      226.25     40.39 o 
  -5  -8   4      495.21      407.97     42.44 o 
  -4  -8   4      150.57      179.22     33.34 o 
  -3  -8   4      173.43      192.92     33.34 o 
  -2  -8   4      109.73      124.86     33.16 o 
  -1  -8   4       94.01       79.45     20.20 o 
   0  -8   4        1.76       -4.92     17.61 o 
   1  -8   4      313.19      300.81     32.55 o 
   2  -8   4       86.70       73.09     24.06 o 
   3  -8   4        6.56       -2.62     29.19 o 
   4  -8   4      289.50      256.38     45.52 o 
   5  -8   4       31.73       24.28     43.87 o 
  -7  -7   4        0.04       11.92     33.16 o 
  -6  -7   4      689.19      699.11     58.91 o 
  -5  -7   4      492.00      456.62     34.06 o 
  -4  -7   4       10.26        9.59     18.25 o 
  -3  -7   4      203.27      220.98     22.05 o 
  -2  -7   4     4966.43     4769.42    166.69 o 
  -1  -7   4     2268.58     2292.58     87.25 o 
   0  -7   4        2.68       -5.41     18.36 o 
   1  -7   4     2804.92     2830.59    108.37 o 
   2  -7   4     1619.87     1521.15     69.29 o 
   3  -7   4       15.00       17.62     22.60 o 
   4  -7   4       19.45        3.79     28.52 o 
   5  -7   4      333.58      412.66     60.96 o 
   6  -7   4      156.95       87.96     58.77 o 
  -8  -6   4      193.27      213.25     37.11 o 
  -7  -6   4        5.39        8.30     27.39 o 
  -6  -6   4      128.97      119.31     26.34 o 
  -5  -6   4       84.21       80.32     20.96 o 
  -4  -6   4        1.76       -8.11     15.85 o 
  -3  -6   4      992.62     1041.36     46.76 o 
  -2  -6   4      654.04      583.14     32.77 o 
  -1  -6   4      330.66      341.05     24.12 o 
   0  -6   4      552.19      544.68     32.28 o 
   1  -6   4     3489.16     3298.77    119.69 o 
   2  -6   4     1094.92     1080.36     51.68 o 
   3  -6   4     2745.04     2600.31    111.70 o 
   4  -6   4      189.23      159.40     38.65 o 
   5  -6   4     1968.60     1802.89    129.59 o 
   6  -6   4      578.70      593.21     79.70 o 
   7  -6   4      307.06      304.26     81.89 o 
  -8  -5   4        0.49      -13.43     55.34 o 
  -7  -5   4      631.88      684.03     49.33 o 
  -6  -5   4      180.35      156.35     27.66 o 
  -5  -5   4      455.46      471.17     33.81 o 
  -4  -5   4     2006.50     2032.74     78.60 o 
  -3  -5   4     4258.66     4034.98    147.29 o 
  -2  -5   4       90.12       79.69     11.67 o 
  -1  -5   4      398.10      376.26     25.19 o 
   0  -5   4     8256.53     8433.16    278.64 o 
   1  -5   4     2283.88     2225.46    109.16 o 
   2  -5   4       13.73        3.95     14.37 o 
   3  -5   4      123.45      137.46     20.02 o 
   4  -5   4     1196.77     1232.04     91.30 o 
   5  -5   4      208.32      145.97     46.19 o 
   6  -5   4      267.18      295.29     65.82 o 
   7  -5   4       87.13       78.72     61.05 o 
   8  -5   4        7.08      -16.96     80.91 o 
  -8  -4   4       53.41       69.21     60.11 o 
  -7  -4   4       99.27      106.79     54.93 o 
  -6  -4   4       66.46       62.81     25.15 o 
  -5  -4   4       44.28       44.14     19.99 o 
  -4  -4   4     1221.34     1255.47     54.28 o 
  -3  -4   4      465.05      449.13     28.38 o 
  -2  -4   4     1948.23     1843.48     69.04 o 
  -1  -4   4      128.81      108.74     13.40 o 
   0  -4   4    11019.95    11101.67    363.57 o 
   1  -4   4      562.29      485.87     26.86 o 
   2  -4   4     1783.22     1733.14     65.36 o 
   3  -4   4     3938.91     3740.82    131.42 o 
   4  -4   4     5290.68     5186.24    180.21 o 
   5  -4   4     1177.52     1343.29    107.24 o 
   6  -4   4      275.97      205.15     54.67 o 
   7  -4   4     1712.20     1834.09    155.16 o 
   8  -4   4       15.43      -40.30     75.55 o 
   9  -4   4       50.85     -130.20     86.80 o 
  -8  -3   4      108.52      100.32     61.27 o 
  -7  -3   4      264.28      255.89     59.40 o 
  -6  -3   4      478.81      482.23     63.64 o 
  -5  -3   4      177.31      202.76     26.27 o 
  -4  -3   4      732.24      726.09     39.26 o 
  -3  -3   4     2855.59     2834.57    102.52 o 
  -2  -3   4        6.29        9.85     10.76 o 
  -1  -3   4     2308.01     2651.31     93.49 o 
   0  -3   4       43.19       32.00      9.49 o 
   1  -3   4     3553.70     4049.50    175.38 o 
   2  -3   4     2328.31     2544.20     89.41 o 
   3  -3   4     3933.52     3984.58    113.70 o 
   4  -3   4      806.36      860.11     33.73 o 
   5  -3   4     5257.90     5701.53    296.32 o 
   6  -3   4        1.45       54.53     50.34 o 
   7  -3   4      210.26      259.68     77.56 o 
   8  -3   4     1180.04     1101.01    131.65 o 
   9  -3   4     1475.23      981.68    144.41 o 
  -8  -2   4      125.74      150.21     65.56 o 
  -7  -2   4        2.02      -49.45     51.05 o 
  -6  -2   4      347.31      326.71     55.25 o 
  -5  -2   4     1487.07     1461.19    105.99 o 
  -4  -2   4      412.04      447.15     49.85 o 
  -3  -2   4        1.89        3.74     12.56 o 
  -2  -2   4     1406.20     1346.12     53.74 o 
  -1  -2   4    12410.28    13467.16    439.81 o 
   0  -2   4      842.46      814.82     34.24 o 
   1  -2   4      277.48      350.73     32.90 o 
   2  -2   4    15800.55    14891.69    548.45 o 
   3  -2   4     3806.61     3842.03    108.52 o 
   4  -2   4      191.41      199.80     14.36 o 
   5  -2   4       26.22       26.31     18.98 o 
   6  -2   4     2111.26     2410.36    145.30 o 
   7  -2   4      460.74      529.60     51.81 o 
   8  -2   4      510.53      518.59     99.47 o 
   9  -2   4      131.74      -69.48     87.56 o 
  -8  -1   4      500.18      492.14     82.87 o 
  -7  -1   4       71.69       55.38     55.69 o 
  -6  -1   4      264.98      275.43     55.51 o 
  -5  -1   4      223.53      205.15     42.84 o 
  -4  -1   4      369.26      347.82     43.91 o 
  -3  -1   4    12161.42    12616.23    680.46 o 
  -2  -1   4      207.20      219.52     27.45 o 
  -1  -1   4       27.62       28.77      9.46 o 
   0  -1   4     3386.42     3598.35    151.44 o 
   1  -1   4      260.13      249.76     11.02 o 
   2  -1   4     5484.14     5353.45    197.67 o 
   3  -1   4     3873.33     4020.49    131.03 o 
   4  -1   4     6870.18     7232.57    442.34 o 
   5  -1   4     2356.12     2268.71    244.84 o 
   6  -1   4     1313.19     1359.10     71.14 o 
   7  -1   4     7497.22     7567.96    529.60 o 
   8  -1   4     1682.47     1599.55    260.79 o 
   9  -1   4     1021.10      922.53     67.93 o 
  10  -1   4       45.60       13.37     85.06 o 
  -8   0   4        0.06       29.10     61.90 o 
  -7   0   4      253.41      239.64     66.00 o 
  -6   0   4      929.93      850.53     87.20 o 
  -5   0   4      597.21      471.61     62.97 o 
  -4   0   4        0.11      -10.58     30.88 o 
  -3   0   4     4640.25     5078.89    283.60 o 
  -2   0   4     4766.90     5383.64    295.02 o 
  -1   0   4     3449.40     3498.37    192.16 o 
   0   0   4       43.55       26.33      9.91 o 
   1   0   4     3654.31     3895.45    210.90 o 
   2   0   4      248.07      230.33     12.80 o 
   3   0   4      145.31      148.48     13.16 o 
   4   0   4        0.06        1.68     12.92 o 
   5   0   4      588.25      627.99     37.95 o 
   6   0   4      193.30      168.95     25.31 o 
   7   0   4     2627.95     2344.55    109.30 o 
   8   0   4      187.79      120.75     51.03 o 
   9   0   4        7.02      -23.49     84.30 o 
  10   0   4      449.54      464.96     53.41 o 
  -8   1   4      843.28      800.95     96.17 o 
  -7   1   4      299.49      320.73     63.95 o 
  -6   1   4      200.23      167.88     55.92 o 
  -5   1   4       16.76       -4.06     41.95 o 
  -4   1   4     4577.92     4285.53    252.40 o 
  -3   1   4      169.62      152.40     33.02 o 
  -2   1   4      773.64      890.02     60.47 o 
  -1   1   4     3042.72     2868.38    159.36 o 
   0   1   4      223.16      210.19     19.14 o 
   1   1   4     3393.97     3675.40    198.72 o 
   2   1   4      135.12      120.76     15.08 o 
   3   1   4     2399.10     2593.96     71.81 o 
   4   1   4     5042.26     4857.09    132.66 o 
   5   1   4      631.82      600.89     34.51 o 
   6   1   4     2231.65     2078.21     91.79 o 
   7   1   4      397.02      383.31     36.98 o 
   8   1   4     1729.81     1312.41    209.52 o 
   9   1   4        6.46      -32.58     30.77 o 
  10   1   4      135.84      130.59     38.61 o 
  -8   2   4       76.01      176.99     69.21 o 
  -7   2   4      318.69      296.67     62.61 o 
  -6   2   4      438.52      396.32     67.43 o 
  -5   2   4      197.07      123.44     45.16 o 
  -4   2   4       45.21        4.06     37.58 o 
  -3   2   4     2491.70     2429.44    152.17 o 
  -2   2   4     4652.23     4892.80    273.91 o 
  -1   2   4     2505.29     2364.15    134.73 o 
   0   2   4     1354.04     1254.62     72.25 o 
   1   2   4    12665.52    12045.24    641.32 o 
   2   2   4     3542.93     3819.39    126.82 o 
   3   2   4      153.40      144.73      8.76 o 
   4   2   4      627.60      904.19     28.16 o 
   5   2   4       87.72       97.86      8.13 o 
   6   2   4     3759.39     3565.08    141.74 o 
   7   2   4       33.17       16.30     20.82 o 
   8   2   4       38.10        1.17     53.57 o 
   9   2   4     1115.61     1028.32    128.17 o 
  10   2   4       57.86       73.84     34.82 o 
  -7   3   4       17.99      -12.85     56.05 o 
  -6   3   4        5.45       -3.31     25.43 o 
  -5   3   4      832.58     1026.14    120.18 o 
  -4   3   4        2.77       -1.61     32.76 o 
  -3   3   4      117.59      104.96     38.65 o 
  -2   3   4     1568.41     1487.34    101.61 o 
  -1   3   4       52.84       35.93     13.50 o 
   0   3   4      445.22      591.17     81.17 o 
   1   3   4      959.20      954.32     36.08 o 
   2   3   4      270.72      257.28     13.56 o 
   3   3   4     2241.81     2331.25     79.03 o 
   4   3   4     6319.81     6709.26    182.50 o 
   5   3   4      612.14      577.17     21.28 o 
   6   3   4      401.75      441.77     31.03 o 
   7   3   4      104.04       33.10     63.19 o 
   8   3   4      773.72      526.23    148.69 o 
   9   3   4       77.56       61.70     44.54 o 
  10   3   4       30.19      -19.00     33.89 o 
  -6   4   4      917.37     1112.98     62.80 o 
  -5   4   4      897.63     1014.25     56.46 o 
  -4   4   4     1782.57     1849.40     80.63 o 
  -3   4   4       40.96       51.31     31.55 o 
  -2   4   4     5599.81     5315.04    183.84 o 
  -1   4   4     3733.66     3339.97    277.33 o 
   0   4   4     5138.02     4763.65    161.32 o 
   1   4   4     5971.43     5763.81    234.13 o 
   2   4   4     1115.96     1171.31     42.95 o 
   3   4   4     1382.79     1496.94     52.45 o 
   4   4   4        2.38        5.84      6.06 o 
   5   4   4     1038.32     1099.52     35.18 o 
   6   4   4      558.52      577.89     35.63 o 
   7   4   4      136.33      110.74     26.60 o 
   8   4   4      458.27      451.75     44.76 o 
   9   4   4       72.71       74.79     32.04 o 
  10   4   4      243.32      279.05     46.59 o 
  -6   5   4       49.39       35.54     32.93 o 
  -5   5   4       19.09       49.98     30.99 o 
  -4   5   4      842.78      952.19    118.48 o 
  -3   5   4      260.96      240.02     28.03 o 
  -2   5   4       39.97       88.12     21.80 o 
  -1   5   4     3568.23     3356.39    162.13 o 
   0   5   4     1747.60     1471.41     92.51 o 
   1   5   4      142.22      171.32     22.09 o 
   2   5   4     1308.21     1314.59     64.17 o 
   3   5   4    10483.27    10545.58    435.68 o 
   4   5   4     1241.69     1226.68     59.22 o 
   5   5   4      445.92      437.07     21.53 o 
   6   5   4     6459.32     6441.61    204.87 o 
   7   5   4     2688.76     2488.17    133.16 o 
   8   5   4      588.29      625.61     53.37 o 
   9   5   4       26.74       56.09     31.51 o 
  10   5   4      216.54      184.48     44.36 o 
  -6   6   4       68.52      144.32     71.00 o 
  -5   6   4      224.68      276.98     40.58 o 
  -4   6   4      992.35      980.48    120.00 o 
  -3   6   4     2367.05     2282.50     94.56 o 
  -2   6   4      166.13      204.03     33.20 o 
  -1   6   4      345.08      351.83     35.79 o 
   0   6   4     1657.61     1570.93     80.68 o 
   1   6   4      368.29      351.39     32.22 o 
   2   6   4      994.83     1038.18     56.32 o 
   3   6   4      484.43      479.46     34.32 o 
   4   6   4       45.28       40.65     16.51 o 
   5   6   4       31.20       36.06     11.47 o 
   6   6   4       66.21       91.00     19.06 o 
   7   6   4       16.10        8.43     20.48 o 
   8   6   4     1034.65      961.82     66.23 o 
   9   6   4        3.88       12.99     29.10 o 
  10   6   4      194.39      163.91     39.94 o 
  -5   7   4      263.75      354.20     55.07 o 
  -4   7   4       71.99       42.31     43.47 o 
  -3   7   4       20.64        7.59     37.84 o 
  -2   7   4     3191.40     3094.15    150.30 o 
  -1   7   4      555.28      538.28     51.54 o 
   0   7   4     1668.92     1567.44     83.41 o 
   1   7   4     3960.99     3834.76    171.99 o 
   2   7   4     4624.91     4424.80    194.12 o 
   3   7   4       30.57       45.61     19.37 o 
   4   7   4     1156.68     1085.89     57.12 o 
   5   7   4     3756.11     3758.69    124.35 o 
   6   7   4      703.15      672.12     31.76 o 
   7   7   4       27.89       30.70     23.92 o 
   8   7   4       14.52       -8.21     24.59 o 
   9   7   4      117.38       96.53     32.58 o 
  -4   8   4        2.34      -66.20     44.14 o 
  -3   8   4       17.41      -10.00     41.46 o 
  -2   8   4       44.15       30.21     38.69 o 
  -1   8   4      141.41      127.72     34.90 o 
   0   8   4        0.22       17.40     26.46 o 
   1   8   4      563.08      547.70     45.88 o 
   2   8   4      731.75      748.74     53.46 o 
   3   8   4       31.05       36.24     21.06 o 
   4   8   4      225.25      246.47     29.54 o 
   5   8   4     2529.01     2562.10     88.90 o 
   6   8   4     1420.89     1460.00     56.43 o 
   7   8   4      193.48      220.01     32.67 o 
   8   8   4      844.19      820.00     60.91 o 
   9   8   4      884.24      772.61     62.97 o 
  -3   9   4      457.71      389.54     61.81 o 
  -2   9   4       21.59       43.20     39.81 o 
  -1   9   4      579.29      624.36     60.78 o 
   0   9   4      740.06      726.65     63.24 o 
   1   9   4      266.91      234.51     38.56 o 
   2   9   4      213.68      228.13     35.39 o 
   3   9   4       99.19      150.97     27.89 o 
   4   9   4      849.74      960.17     59.26 o 
   5   9   4       22.49       18.03     16.93 o 
   6   9   4       10.60       -4.92     15.11 o 
   7   9   4        4.28       -8.61     23.74 o 
   8   9   4       59.67       57.21     29.36 o 
  -1  10   4       21.03      -13.12     38.65 o 
   0  10   4      510.72      490.48     52.75 o 
   1  10   4      485.07      441.35     46.90 o 
   2  10   4       24.06       31.91     26.42 o 
   3  10   4      959.18      885.34     60.33 o 
   4  10   4     2429.57     2442.61    121.07 o 
   5  10   4      309.71      353.24     28.38 o 
   6  10   4      138.01      146.21     21.92 o 
   7  10   4     1310.04     1328.45     56.72 o 
   1  11   4        7.29       31.91     34.23 o 
   2  11   4       14.13        3.57     33.47 o 
   3  11   4       47.12       83.72     36.73 o 
   4  11   4        1.84      -32.22     31.68 o 
   5  11   4       64.64       82.38     35.48 o 
  -2 -10   5       79.63       84.70     46.37 o 
  -1 -10   5      787.67      795.59     80.73 o 
   0 -10   5      197.46      289.22     65.91 o 
   1 -10   5       21.65        3.57     51.94 o 
  -4  -9   5      132.18      124.86     36.01 o 
  -3  -9   5       61.44       44.98     36.64 o 
  -2  -9   5      167.62      135.98     43.56 o 
  -1  -9   5      108.81       90.01     44.72 o 
   0  -9   5      193.50      300.29     57.75 o 
   1  -9   5      282.61      231.30     59.26 o 
   2  -9   5      472.71      364.91     69.21 o 
   3  -9   5      572.85      538.99     60.29 o 
   4  -9   5      670.86      660.69     74.30 o 
  -6  -8   5       42.73       30.57     33.20 o 
  -5  -8   5        0.06        2.54     29.14 o 
  -4  -8   5      187.60      119.42     35.79 o 
  -3  -8   5        3.95       21.15     31.64 o 
  -2  -8   5       31.21       23.26     18.48 o 
  -1  -8   5      359.17      365.45     30.84 o 
   0  -8   5        9.96       -3.61     18.81 o 
   1  -8   5      552.65      626.38     42.12 o 
   2  -8   5      155.53      123.58     36.77 o 
   3  -8   5       26.70       14.88     26.02 o 
   4  -8   5      132.47      102.37     39.27 o 
   5  -8   5       27.82       14.32     44.67 o 
  -6  -7   5       15.71       22.19     26.77 o 
  -5  -7   5        5.62        7.81     23.17 o 
  -4  -7   5      412.20      437.69     33.75 o 
  -3  -7   5       51.66       43.25     19.03 o 
  -2  -7   5      378.53      400.07     29.52 o 
  -1  -7   5      407.81      433.80     32.58 o 
   0  -7   5       89.03      107.53     20.74 o 
   1  -7   5     1560.79     1602.40     70.52 o 
   2  -7   5      323.83      312.88     31.83 o 
   3  -7   5      296.29      294.01     31.61 o 
   4  -7   5      505.30      454.92     54.71 o 
   5  -7   5      833.39      949.20     89.03 o 
   6  -7   5       89.47       42.84     54.98 o 
  -7  -6   5       20.40       44.85     30.80 o 
  -6  -6   5      571.30      569.62     42.88 o 
  -5  -6   5      196.57      179.30     27.42 o 
  -4  -6   5      117.25      101.10     24.86 o 
  -3  -6   5      455.79      465.82     32.14 o 
  -2  -6   5     1877.85     1829.82     60.98 o 
  -1  -6   5      177.76      186.78     20.94 o 
   0  -6   5       16.64       18.80     15.17 o 
   1  -6   5      198.49      203.90     21.66 o 
   2  -6   5       24.40       28.54     17.07 o 
   3  -6   5      744.68      748.93     44.62 o 
   4  -6   5       32.54       15.49     31.77 o 
   5  -6   5       41.36       46.10     41.50 o 
   6  -6   5     1656.19     1603.32    130.75 o 
   7  -6   5       40.20       29.23     66.94 o 
  -7  -5   5       53.81       65.91     50.61 o 
  -6  -5   5      138.89      153.66     30.80 o 
  -5  -5   5     1235.84     1246.95     59.05 o 
  -4  -5   5       89.77      103.88     21.84 o 
  -3  -5   5      187.07      162.43     20.05 o 
  -2  -5   5      113.18      124.05     18.07 o 
  -1  -5   5       49.13       39.28     13.32 o 
   0  -5   5     1076.27     1097.69     47.56 o 
   1  -5   5     1096.23      977.90     45.31 o 
   2  -5   5       82.32      102.19     16.91 o 
   3  -5   5     1025.68      997.17     48.56 o 
   4  -5   5       18.17        0.71     28.43 o 
   5  -5   5        6.05       -0.40     35.39 o 
   6  -5   5        2.15      -11.74     46.86 o 
   7  -5   5      216.76      205.10     72.52 o 
   8  -5   5      269.95      140.93     88.54 o 
  -8  -4   5       13.27       30.66     54.98 o 
  -7  -4   5      492.65      417.34     70.96 o 
  -6  -4   5       44.31       44.00     39.40 o 
  -5  -4   5      536.99      531.88     56.94 o 
  -4  -4   5     1146.86     1180.50     54.90 o 
  -3  -4   5     1025.06      988.91     47.35 o 
  -2  -4   5     3334.28     3514.51    125.30 o 
  -1  -4   5     1311.20     1333.10     53.78 o 
   0  -4   5     1730.07     1630.81     63.51 o 
   1  -4   5       88.06       39.50     13.16 o 
   2  -4   5     1846.96     1967.86     74.37 o 
   3  -4   5      162.45      183.01     19.53 o 
   4  -4   5       18.87       20.35     27.22 o 
   5  -4   5     1069.82     1053.80     86.08 o 
   6  -4   5      468.83      527.08     73.50 o 
   7  -4   5       42.46       73.90     66.85 o 
   8  -4   5      185.33      126.74     76.85 o 
  -8  -3   5       22.51       41.59     56.90 o 
  -7  -3   5        5.40      -17.94     46.81 o 
  -6  -3   5      358.50      328.85     54.71 o 
  -5  -3   5       90.62       79.08     37.98 o 
  -4  -3   5     1509.43     1574.63     68.19 o 
  -3  -3   5       97.38       97.64     19.39 o 
  -2  -3   5      535.07      553.07     31.86 o 
  -1  -3   5      730.96      803.58     38.24 o 
   0  -3   5     9055.04     8658.11    287.47 o 
   1  -3   5       10.59       33.62     10.93 o 
   2  -3   5      176.39      158.01     12.02 o 
   3  -3   5     8150.16     7141.92    348.51 o 
   4  -3   5     1611.30     1738.27     75.31 o 
   5  -3   5       33.09       52.26     22.30 o 
   6  -3   5        3.69       -1.15     24.99 o 
   7  -3   5      409.41      509.68     53.71 o 
   8  -3   5      464.08      451.08    102.37 o 
   9  -3   5        0.61      -80.37     89.34 o 
  -8  -2   5      134.64      166.90     69.21 o 
  -7  -2   5      791.55      799.97     98.49 o 
  -6  -2   5      962.53      974.99     89.92 o 
  -5  -2   5      171.35      166.46     40.52 o 
  -4  -2   5       33.21       60.42     31.15 o 
  -3  -2   5     3114.53     3091.47    177.83 o 
  -2  -2   5      672.76      663.96     35.61 o 
  -1  -2   5     2938.61     3256.09    115.85 o 
   0  -2   5      930.09     1021.68     43.59 o 
   1  -2   5      627.00      737.98     31.88 o 
   2  -2   5       44.66       38.79      8.09 o 
   3  -2   5     2244.87     2274.30     68.27 o 
   4  -2   5      163.01      148.45     19.16 o 
   5  -2   5     2880.19     2918.08    119.17 o 
   6  -2   5     1496.38     1695.95     82.80 o 
   7  -2   5     2341.20     2527.87    129.35 o 
   8  -2   5      153.56      163.32     39.31 o 
   9  -2   5      201.49      209.64    113.75 o 
  -8  -1   5       26.83       31.46     65.15 o 
  -7  -1   5      165.51      120.09     63.24 o 
  -6  -1   5      137.16      112.68     54.13 o 
  -5  -1   5     1828.81     1808.65    127.27 o 
  -4  -1   5        1.62        6.96     30.52 o 
  -3  -1   5     2488.84     2685.68    157.71 o 
  -2  -1   5     6876.19     6581.80    358.39 o 
  -1  -1   5     4205.60     3787.46    208.76 o 
   0  -1   5     3342.80     3144.13    173.46 o 
   1  -1   5     2790.79     2667.76    187.88 o 
   2  -1   5    21302.24    17695.22   1315.24 o 
   3  -1   5       91.48      115.85     11.57 o 
   4  -1   5     1247.90     1279.80     55.03 o 
   5  -1   5     2206.96     2014.12     85.52 o 
   6  -1   5     1736.08     1697.74    105.27 o 
   7  -1   5     2485.46     2378.89    109.09 o 
   8  -1   5       58.68       49.13     30.48 o 
   9  -1   5       35.35       11.40     43.02 o 
  10  -1   5      151.35       95.15    109.36 o 
  -8   0   5      355.73      264.68     75.15 o 
  -7   0   5        9.15        1.38     51.50 o 
  -6   0   5       27.65       57.97     47.93 o 
  -5   0   5        3.35       30.88     41.81 o 
  -4   0   5     2206.72     2111.08    134.82 o 
  -3   0   5        3.70        4.73     21.91 o 
  -2   0   5     1965.78     1863.81    110.40 o 
  -1   0   5      714.29      705.14     47.08 o 
   0   0   5      233.35      227.82     23.29 o 
   1   0   5     2427.05     2446.89    135.53 o 
   2   0   5    11462.61    11727.76    418.93 o 
   3   0   5      945.45      956.99     39.27 o 
   4   0   5     1079.51     1117.14     47.37 o 
   5   0   5    11133.84    10805.63    394.04 o 
   6   0   5     2535.98     2481.25    104.78 o 
   7   0   5      283.42      248.08     31.91 o 
   8   0   5        4.47      -12.57     26.47 o 
   9   0   5     1536.15     1575.75    107.46 o 
  10   0   5       13.38      -51.72     96.79 o 
  -8   1   5      116.54       92.51     66.45 o 
  -7   1   5       10.79      -33.60     55.43 o 
  -6   1   5      825.30      695.94     83.72 o 
  -5   1   5     1252.41     1040.95     92.47 o 
  -4   1   5      487.90      499.68     63.32 o 
  -3   1   5     1431.31     1561.69    101.97 o 
  -2   1   5      161.77      150.66     26.15 o 
  -1   1   5     6348.19     6167.99    334.78 o 
   0   1   5     4508.36     4456.00    242.14 o 
   1   1   5     7253.75     7494.81    402.08 o 
   2   1   5     2642.08     2682.16    147.44 o 
   3   1   5     5953.58     6654.51    239.53 o 
   4   1   5     1745.29     1970.96     55.86 o 
   5   1   5     1316.74     1267.85     55.40 o 
   6   1   5       18.60       18.64     21.29 o 
   7   1   5      986.45      894.55     68.99 o 
   8   1   5      638.66      529.11     45.69 o 
   9   1   5        0.13      -62.10     61.78 o 
  10   1   5      445.20      430.00    112.28 o 
  -7   2   5       45.35       24.37     52.03 o 
  -6   2   5        3.57        8.12     49.45 o 
  -5   2   5       49.62       32.93     45.74 o 
  -4   2   5      379.57      365.84     55.92 o 
  -3   2   5     2629.07     2338.05    145.61 o 
  -2   2   5     1034.63      949.64     67.07 o 
  -1   2   5       37.27       32.13     17.00 o 
   0   2   5     3427.82     3050.81    167.93 o 
   1   2   5     8490.37     8274.02    442.73 o 
   2   2   5       92.30       88.00     12.27 o 
   3   2   5      148.32      105.87     10.53 o 
   4   2   5    17742.98    17176.59    459.54 o 
   5   2   5     1475.05     1423.36     59.40 o 
   6   2   5       35.03       33.95     24.41 o 
   7   2   5     2989.85     2690.95    179.93 o 
   8   2   5     1560.27     1272.58    116.50 o 
   9   2   5        4.47      -50.80     84.86 o 
  10   2   5        0.04      -72.60     79.30 o 
  -7   3   5       66.67       75.64     61.27 o 
  -6   3   5      661.45      820.84    128.66 o 
  -5   3   5       29.30       -2.37     44.72 o 
  -4   3   5       48.17      -20.48     38.96 o 
  -3   3   5      613.66      509.36     62.48 o 
  -2   3   5      212.99      184.39     35.52 o 
  -1   3   5     1448.16     1598.91     98.80 o 
   0   3   5      690.28      706.11     32.60 o 
   1   3   5     1486.79     1477.98     53.56 o 
   2   3   5       97.25       92.94      8.73 o 
   3   3   5        7.68        9.38      6.79 o 
   4   3   5     2477.48     2581.91     72.44 o 
   5   3   5     1258.36     1368.66     41.36 o 
   6   3   5      916.94      858.67     54.58 o 
   7   3   5     2400.51     2131.14     93.39 o 
   8   3   5      849.49      770.33    107.97 o 
   9   3   5     2190.44     1954.75    118.21 o 
  10   3   5       11.78       16.11     37.04 o 
  -6   4   5      178.11      256.89     73.95 o 
  -5   4   5       43.62       45.93     29.25 o 
  -4   4   5     1186.72     1196.71     62.54 o 
  -3   4   5        5.22       -4.31     21.21 o 
  -2   4   5        1.52       -4.15     18.55 o 
  -1   4   5     5113.32     5137.62    176.74 o 
   0   4   5     1754.37     1815.49     68.58 o 
   1   4   5     1018.58      944.97     38.73 o 
   2   4   5     1124.84     1120.63     41.47 o 
   3   4   5     8218.25     8440.14    275.03 o 
   4   4   5      231.68      295.60     23.65 o 
   5   4   5      737.76      636.63     26.44 o 
   6   4   5     2709.26     2644.85    137.76 o 
   7   4   5      636.81      597.77     46.23 o 
   8   4   5       18.76       -3.53     22.89 o 
   9   4   5       29.95       45.56     30.30 o 
  10   4   5      147.37      134.86     42.35 o 
  -6   5   5      750.21      907.81     61.05 o 
  -5   5   5      133.09      180.74     33.31 o 
  -4   5   5       59.64       55.33     28.51 o 
  -3   5   5      226.76      264.55     31.97 o 
  -2   5   5     1802.49     1903.94     90.41 o 
  -1   5   5        0.31       -2.33     17.94 o 
   0   5   5       45.64       68.25     16.17 o 
   1   5   5     2115.03     1968.19     93.00 o 
   2   5   5      184.90      177.92     20.57 o 
   3   5   5     1119.71     1086.96     54.98 o 
   4   5   5     1653.67     1787.45     82.47 o 
   5   5   5      145.60      142.57     13.29 o 
   6   5   5     3493.87     3462.09    176.81 o 
   7   5   5      609.91      573.18     44.63 o 
   8   5   5      428.65      476.12     47.04 o 
   9   5   5      501.41      480.49     49.31 o 
  10   5   5     1009.74      824.96     69.84 o 
  -5   6   5      957.96      993.91     64.80 o 
  -4   6   5        3.45       36.58     31.53 o 
  -3   6   5       56.26       48.87     32.35 o 
  -2   6   5      145.55      191.13     36.95 o 
  -1   6   5      107.89      130.13     27.85 o 
   0   6   5      426.48      399.36     38.42 o 
   1   6   5        3.80       21.42     19.37 o 
   2   6   5      166.23      173.33     24.50 o 
   3   6   5     1559.39     1519.20     75.33 o 
   4   6   5      138.56      154.09     21.73 o 
   5   6   5      228.78      278.02     20.24 o 
   6   6   5      206.31      206.47     16.98 o 
   7   6   5        0.59       17.49     21.02 o 
   8   6   5      312.45      308.10     36.28 o 
   9   6   5        1.48      -10.04     29.90 o 
  10   6   5       21.12       44.54     37.17 o 
  -4   7   5       57.12       51.41     46.28 o 
  -3   7   5      382.93      337.77     48.95 o 
  -2   7   5      126.17      136.38     39.94 o 
  -1   7   5      295.26      361.34     40.34 o 
   0   7   5     1792.83     1798.70     95.41 o 
   1   7   5       32.07       33.69     22.67 o 
   2   7   5      359.15      349.87     34.54 o 
   3   7   5      552.57      538.46     40.07 o 
   4   7   5      446.26      522.88     40.03 o 
   5   7   5      575.41      624.27     29.30 o 
   6   7   5      378.54      354.87     24.31 o 
   7   7   5       72.15       73.37     24.10 o 
   8   7   5      605.57      670.37     55.78 o 
   9   7   5      242.28      220.05     40.88 o 
  -3   8   5      261.93      204.65     48.33 o 
  -2   8   5      269.63      311.71     50.83 o 
  -1   8   5      224.49      246.92     43.15 o 
   0   8   5     1163.88     1076.38     69.04 o 
   1   8   5      849.21      850.22     60.38 o 
   2   8   5      132.29      149.27     28.34 o 
   3   8   5     1790.11     1874.38     94.34 o 
   4   8   5     1309.92     1224.18     67.34 o 
   5   8   5       28.51       50.56     22.36 o 
   6   8   5      410.57      439.08     64.53 o 
   7   8   5      578.65      601.02     50.70 o 
   8   8   5       38.78       42.44     30.08 o 
   9   8   5       50.97       82.65     35.92 o 
  -2   9   5      122.68       97.91     48.42 o 
  -1   9   5      280.00      247.18     44.94 o 
   0   9   5       18.18       27.49     32.04 o 
   1   9   5       43.60       41.59     32.58 o 
   2   9   5        4.20      -14.68     24.81 o 
   3   9   5        5.30       10.71     22.80 o 
   4   9   5       81.06       82.92     24.54 o 
   5   9   5      429.64      439.57     40.43 o 
   6   9   5       32.33       22.02     18.03 o 
   7   9   5       65.42       49.04     26.82 o 
   8   9   5      514.81      550.55     54.00 o 
  -1  10   5      662.30      658.72     68.95 o 
   0  10   5      169.72      204.12     43.87 o 
   1  10   5      167.13      161.41     40.48 o 
   2  10   5     2056.75     1975.15    105.94 o 
   3  10   5      577.00      487.41     46.50 o 
   4  10   5        0.14       49.67     29.77 o 
   5  10   5      204.11      291.76     35.70 o 
   6  10   5      251.87      271.66     26.86 o 
   7  10   5        3.68      -14.73     29.36 o 
   2  11   5      323.77      288.02     44.63 o 
   3  11   5      711.32      655.65     55.38 o 
   4  11   5      283.52      393.38     45.88 o 
  -3  -9   6      142.01      200.64     41.95 o 
  -2  -9   6      356.84      353.17     54.53 o 
  -1  -9   6      914.48      941.61     80.82 o 
   0  -9   6        4.43        7.18     46.41 o 
   1  -9   6      271.75      246.86     31.59 o 
   2  -9   6      397.73      422.25     53.82 o 
   3  -9   6      262.08      283.73     48.51 o 
  -5  -8   6       11.85       45.21     35.39 o 
  -4  -8   6      141.04      163.24     39.49 o 
  -3  -8   6        8.45      -12.92     22.31 o 
  -2  -8   6      155.58      162.63     29.39 o 
  -1  -8   6      306.59      289.15     28.59 o 
   0  -8   6        3.79      -17.79     21.30 o 
   1  -8   6       44.25       23.88     22.55 o 
   2  -8   6     1204.25     1246.18     65.70 o 
   3  -8   6      225.64      252.14     41.77 o 
   4  -8   6       29.20       46.14     38.60 o 
   5  -8   6      263.77      292.30     55.16 o 
  -6  -7   6       51.53       52.54     30.34 o 
  -5  -7   6        4.24        1.15     23.93 o 
  -4  -7   6      489.88      487.31     37.30 o 
  -3  -7   6      856.84      895.49     48.12 o 
  -2  -7   6     1070.67     1122.14     54.54 o 
  -1  -7   6     1076.48     1119.56     53.64 o 
   0  -7   6      914.12      946.51     49.27 o 
   1  -7   6      803.03      812.68     47.05 o 
   2  -7   6      117.37      135.66     25.15 o 
   3  -7   6       10.45       29.32     30.52 o 
   4  -7   6       10.10       32.22     35.39 o 
   5  -7   6      515.37      455.45     62.74 o 
   6  -7   6        7.84       -8.75     51.14 o 
  -6  -6   6       66.66       59.95     30.55 o 
  -5  -6   6       60.22       63.55     25.61 o 
  -4  -6   6        3.64       20.62     26.24 o 
  -3  -6   6      388.61      364.34     31.97 o 
  -2  -6   6      260.45      303.94     27.56 o 
  -1  -6   6       35.37       43.38     18.23 o 
   0  -6   6     1074.46     1018.69     48.33 o 
   1  -6   6     3785.95     3727.82    136.27 o 
   2  -6   6       54.34       52.46     20.19 o 
   3  -6   6      282.61      234.39     27.22 o 
   4  -6   6     3915.06     3531.88    208.36 o 
   5  -6   6     1376.87     1410.81    108.40 o 
   6  -6   6       14.92       31.64     44.49 o 
   7  -6   6        6.58       -8.12     63.41 o 
  -7  -5   6       16.96      -19.10     52.30 o 
  -6  -5   6      207.92      249.85     36.01 o 
  -5  -5   6      259.67      254.07     31.57 o 
  -4  -5   6       10.83       -0.67     21.97 o 
  -3  -5   6       19.16       18.42     19.89 o 
  -2  -5   6     2264.90     2514.62     95.94 o 
  -1  -5   6      457.40      467.29     30.24 o 
   0  -5   6      701.70      747.37     39.77 o 
   1  -5   6      110.83       98.03     18.26 o 
   2  -5   6       21.88       33.84     17.04 o 
   3  -5   6       31.45       47.98     19.68 o 
   4  -5   6     1880.45     1825.83    118.08 o 
   5  -5   6       41.10       71.94     36.19 o 
   6  -5   6      678.31      612.31     75.91 o 
   7  -5   6      258.31      252.67     75.11 o 
   8  -5   6      600.33      638.11    110.98 o 
  -7  -4   6      112.52       95.81     57.43 o 
  -6  -4   6       64.64       23.34     46.50 o 
  -5  -4   6      112.81      100.47     28.22 o 
  -4  -4   6      605.59      603.59     40.60 o 
  -3  -4   6        5.10       -0.10     18.22 o 
  -2  -4   6      362.17      399.13     30.81 o 
  -1  -4   6      444.37      441.01     29.90 o 
   0  -4   6      528.66      496.59     31.51 o 
   1  -4   6      992.73     1006.40     46.02 o 
   2  -4   6      492.33      429.56     29.81 o 
   3  -4   6     4699.94     4268.53    215.23 o 
   4  -4   6      315.08      291.94     39.40 o 
   5  -4   6      322.12      309.48     45.38 o 
   6  -4   6      128.55      168.46     52.03 o 
   7  -4   6      959.09      921.62    109.02 o 
   8  -4   6      243.85      248.25     88.90 o 
  -7  -3   6      134.44      162.66     57.75 o 
  -6  -3   6      106.83      131.29     52.48 o 
  -5  -3   6      258.85      281.90     45.25 o 
  -4  -3   6       30.98       17.36     31.24 o 
  -3  -3   6      177.02      164.02     22.42 o 
  -2  -3   6     1964.98     1957.73     78.05 o 
  -1  -3   6      445.02      440.38     52.37 o 
   0  -3   6      182.34      257.86     35.54 o 
   1  -3   6      781.50      734.21     36.48 o 
   2  -3   6       18.09       -1.76     12.35 o 
   3  -3   6     4849.14     4384.66    126.02 o 
   4  -3   6      175.05      172.24     21.53 o 
   5  -3   6      401.56      445.72     36.83 o 
   6  -3   6     2981.42     3183.15    222.86 o 
   7  -3   6     1820.25     2043.04    215.88 o 
   8  -3   6      438.28      535.79     54.07 o 
   9  -3   6       26.01      -10.58     89.56 o 
  -7  -2   6       51.62       50.25     54.18 o 
  -6  -2   6      306.48      307.34     61.90 o 
  -5  -2   6        5.90       -4.15     33.16 o 
  -4  -2   6      829.90      816.97     67.56 o 
  -3  -2   6       11.03       11.60     22.67 o 
  -2  -2   6      112.58      138.43     24.23 o 
  -1  -2   6       16.33       19.72     10.75 o 
   0  -2   6     5483.67     5824.51    200.61 o 
   1  -2   6      326.29      381.27     16.70 o 
   2  -2   6      562.12      624.78     24.57 o 
   3  -2   6      530.32      579.01     25.39 o 
   4  -2   6      161.29      139.63     21.11 o 
   5  -2   6       76.35       80.37     18.38 o 
   6  -2   6        9.16       -7.76     19.59 o 
   7  -2   6      332.22      294.57     36.91 o 
   8  -2   6      938.56      974.64     65.46 o 
   9  -2   6       61.59       29.06     53.08 o 
  -7  -1   6      663.59      586.56     83.54 o 
  -6  -1   6       80.52       77.52     48.64 o 
  -5  -1   6      547.21      520.12     63.55 o 
  -4  -1   6     2573.94     2485.00    154.23 o 
  -3  -1   6     4164.48     4104.03    232.59 o 
  -2  -1   6      830.57      870.39     61.81 o 
  -1  -1   6        0.09       11.42     16.11 o 
   0  -1   6     1243.29     1135.91     69.57 o 
   1  -1   6       84.18       43.78     13.48 o 
   2  -1   6     3487.98     3519.20    128.71 o 
   3  -1   6      853.52      840.84     36.21 o 
   4  -1   6      136.15      125.38     14.97 o 
   5  -1   6     3796.44     3633.66    140.40 o 
   6  -1   6     1830.50     1788.94     80.42 o 
   7  -1   6      232.53      250.04     34.14 o 
   8  -1   6      525.07      520.78     51.01 o 
   9  -1   6      579.80      505.65     52.18 o 
  10  -1   6       99.94        9.43    139.57 o 
  -7   0   6      128.21      168.91     68.77 o 
  -6   0   6       24.51       10.40     47.04 o 
  -5   0   6      638.93      565.68     68.72 o 
  -4   0   6       38.12       15.08     35.25 o 
  -3   0   6       21.98       37.71     24.86 o 
  -2   0   6      690.63      624.99     48.78 o 
  -1   0   6      990.09      999.00     63.99 o 
   0   0   6     6774.73     7096.61    383.56 o 
   1   0   6      755.07      721.83     47.62 o 
   2   0   6     3422.54     3366.90    185.42 o 
   3   0   6     2898.26     2785.57    103.49 o 
   4   0   6      679.36      685.13     32.28 o 
   5   0   6       57.22       80.03     17.96 o 
   6   0   6        0.50       12.46     16.41 o 
   7   0   6      906.04      908.29     55.51 o 
   8   0   6      572.16      498.46     45.17 o 
   9   0   6      201.79      156.03    107.12 o 
  10   0   6      541.44      487.93    255.31 o 
  -7   1   6       27.83       25.35     60.83 o 
  -6   1   6      209.61      134.55     54.76 o 
  -5   1   6      390.99      348.57     62.79 o 
  -4   1   6     1101.54      917.24     78.94 o 
  -3   1   6      734.32      642.97     60.65 o 
  -2   1   6      243.85      230.49     29.77 o 
  -1   1   6      568.97      576.52     42.66 o 
   0   1   6      171.06      223.49     25.17 o 
   1   1   6       88.07       93.98     15.40 o 
   2   1   6      477.63      412.43     31.33 o 
   3   1   6      930.79     1047.58     42.43 o 
   4   1   6      493.57      484.79     32.59 o 
   5   1   6     2540.71     2473.67     96.30 o 
   6   1   6      565.55      535.55     34.11 o 
   7   1   6       51.97       56.75     22.19 o 
   8   1   6        0.52      -20.04     22.72 o 
   9   1   6      530.85      408.34     66.78 o 
  10   1   6      188.01      108.25    132.81 o 
  -7   2   6       67.64      115.85     63.55 o 
  -6   2   6      157.16      110.98     58.15 o 
  -5   2   6     1333.92     1195.00    103.09 o 
  -4   2   6      707.30      666.40     74.93 o 
  -3   2   6      198.95      169.53     38.87 o 
  -2   2   6      712.50      612.89     53.82 o 
  -1   2   6     9508.61     8833.81    477.86 o 
   0   2   6      473.34      420.82     32.98 o 
   1   2   6       28.15       28.70      8.42 o 
   2   2   6     4016.61     3761.04    205.01 o 
   3   2   6       35.96       16.42     11.47 o 
   4   2   6      547.11      580.73     20.38 o 
   5   2   6      383.26      408.04     24.31 o 
   6   2   6     1580.18     1567.91     67.37 o 
   7   2   6     1161.12     1000.03     53.25 o 
   8   2   6       88.55       65.78     27.07 o 
   9   2   6       38.71        9.50     28.15 o 
  10   2   6       97.64       18.11    128.12 o 
  -6   3   6        3.64       33.29     54.13 o 
  -5   3   6      159.41      106.17     47.66 o 
  -4   3   6      480.60      442.91     59.62 o 
  -3   3   6      598.16      570.45     65.78 o 
  -2   3   6      710.71      674.61     61.09 o 
  -1   3   6      612.91      615.79     51.59 o 
   0   3   6     2939.97     2742.54    153.96 o 
   1   3   6      546.10      450.61     24.22 o 
   2   3   6     4967.03     4788.51    159.80 o 
   3   3   6     4164.08     4275.22    142.42 o 
   4   3   6     5081.09     5262.51    144.64 o 
   5   3   6      230.23      236.34     20.01 o 
   6   3   6     1053.35     1029.60     74.59 o 
   7   3   6     2395.15     2295.83     96.69 o 
   8   3   6      328.80      293.35     39.43 o 
   9   3   6     1778.99     1596.54    100.36 o 
  10   3   6       76.20       54.18     36.77 o 
  -6   4   6      708.03      758.06     87.69 o 
  -5   4   6        0.10      -13.33     26.63 o 
  -4   4   6        3.99       28.51     25.19 o 
  -3   4   6     1389.05     1184.77     59.88 o 
  -2   4   6     2668.36     2352.54     93.16 o 
  -1   4   6       54.49       61.30     19.95 o 
   0   4   6      270.95      283.18     22.79 o 
   1   4   6     2904.36     2796.12     97.68 o 
   2   4   6      158.01      146.65     12.92 o 
   3   4   6      705.48      722.50     39.00 o 
   4   4   6      449.59      424.75     30.30 o 
   5   4   6       86.67       69.10     12.85 o 
   6   4   6       34.90       24.50     18.21 o 
   7   4   6     1527.96     1659.69     94.29 o 
   8   4   6      108.67      122.36     27.98 o 
   9   4   6      150.97      137.40     33.56 o 
  10   4   6       24.35       54.76     34.54 o 
  -5   5   6       29.01       61.81     30.42 o 
  -4   5   6      237.34      273.89     37.09 o 
  -3   5   6      774.02      738.95     49.38 o 
  -2   5   6      247.12      267.76     31.62 o 
  -1   5   6     1487.44     1456.30     89.68 o 
   0   5   6      198.91      190.46     26.82 o 
   1   5   6     5669.52     5194.16    223.53 o 
   2   5   6     3692.89     3338.88    146.42 o 
   3   5   6     1750.79     1726.05     80.91 o 
   4   5   6     6719.67     7126.69    297.66 o 
   5   5   6     7657.32     8216.83    259.44 o 
   6   5   6     2180.38     2259.42    120.45 o 
   7   5   6      184.39      183.50     27.31 o 
   8   5   6      544.81      567.29     50.74 o 
   9   5   6       60.61       61.63     32.80 o 
  10   5   6       25.51       15.13     31.24 o 
  -5   6   6       81.70       23.07     44.36 o 
  -4   6   6      177.18      136.56     42.44 o 
  -3   6   6       23.19       24.72     37.62 o 
  -2   6   6       60.07      100.94     33.60 o 
  -1   6   6       53.80       33.11     29.85 o 
   0   6   6      347.22      362.14     37.80 o 
   1   6   6        6.60       13.92     19.41 o 
   2   6   6     1030.10      998.20     56.23 o 
   3   6   6      183.10      132.67     22.58 o 
   4   6   6      215.53      189.53     23.96 o 
   5   6   6       18.47       28.40     12.53 o 
   6   6   6     2398.78     2448.68    130.17 o 
   7   6   6      148.34      162.13     26.91 o 
   8   6   6      291.35      267.67     37.08 o 
   9   6   6     1330.81     1380.28     88.67 o 
  10   6   6      349.87      317.60     46.28 o 
  -4   7   6      196.08      130.26     50.87 o 
  -3   7   6      140.06      144.90     47.17 o 
  -2   7   6      169.17      164.40     39.49 o 
  -1   7   6      761.13      840.22     62.65 o 
   0   7   6     1380.78     1254.71     73.99 o 
   1   7   6      254.51      271.01     33.60 o 
   2   7   6       14.43      -11.34     22.05 o 
   3   7   6     2484.90     2566.18    118.75 o 
   4   7   6      750.31      807.51     51.19 o 
   5   7   6      300.57      361.29     34.14 o 
   6   7   6       36.03       72.61     15.47 o 
   7   7   6       10.28        2.05     21.60 o 
   8   7   6       24.90       22.67     26.06 o 
   9   7   6       99.79      100.81     33.47 o 
  -3   8   6        1.57       -7.85     47.93 o 
  -2   8   6      275.66      303.72     50.20 o 
  -1   8   6        1.78       14.77     33.69 o 
   0   8   6        7.19      -10.13     28.52 o 
   1   8   6      710.55      820.14     57.84 o 
   2   8   6        8.47       23.03     24.77 o 
   3   8   6      305.85      269.05     34.23 o 
   4   8   6     1319.59     1429.91     75.15 o 
   5   8   6     1892.67     1902.01     91.57 o 
   6   8   6      100.54      102.32     17.85 o 
   7   8   6     1154.59     1205.80     76.22 o 
   8   8   6     1453.18     1540.94     94.16 o 
  -2   9   6       62.17       68.95     45.47 o 
  -1   9   6        2.95       22.76     37.93 o 
   0   9   6      106.13      125.22     40.57 o 
   1   9   6       26.92       40.88     33.96 o 
   2   9   6       32.25        1.47     30.08 o 
   3   9   6       39.88       40.48     25.12 o 
   4   9   6       31.82       34.72     27.36 o 
   5   9   6       21.09       26.15     24.90 o 
   6   9   6       87.28      105.94     19.93 o 
   7   9   6       30.99       35.25     27.45 o 
   8   9   6      394.82      420.15     49.80 o 
   0  10   6      346.55      296.27     51.54 o 
   1  10   6        0.73        2.54     32.84 o 
   2  10   6      267.04      211.39     40.61 o 
   3  10   6      514.38      522.30     52.70 o 
   4  10   6       28.01       59.22     29.99 o 
   5  10   6      261.58      302.88     38.47 o 
   6  10   6      383.65      433.12     31.91 o 
  -2  -9   7        0.26       19.01     44.22 o 
  -1  -9   7       26.61       20.48     43.20 o 
   0  -9   7        0.07       12.73     25.69 o 
   1  -9   7       22.52       12.04     30.97 o 
   2  -9   7      324.21      313.93     37.35 o 
  -4  -8   7      108.25      106.98     28.83 o 
  -3  -8   7      699.87      710.41     47.93 o 
  -2  -8   7      176.57      172.54     31.21 o 
  -1  -8   7      113.69      111.96     25.70 o 
   0  -8   7       71.29       55.81     24.95 o 
   1  -8   7      102.51      150.66     28.25 o 
   2  -8   7       60.39       84.05     27.29 o 
   3  -8   7       10.36        8.93     29.68 o 
   4  -8   7      185.04      155.48     43.29 o 
  -5  -7   7        6.49      -11.09     27.46 o 
  -4  -7   7       83.75      117.14     27.90 o 
  -3  -7   7       62.76      109.86     25.10 o 
  -2  -7   7        3.39       -2.18     27.47 o 
  -1  -7   7        1.56        8.51     20.76 o 
   0  -7   7       10.86       11.95     21.35 o 
   1  -7   7       25.09       22.21     21.15 o 
   2  -7   7      727.10      699.01     46.51 o 
   3  -7   7       24.66       15.84     31.73 o 
   4  -7   7       97.28       86.13     39.14 o 
   5  -7   7       45.89       80.59     45.56 o 
  -5  -6   7      335.77      375.31     46.48 o 
  -4  -6   7      711.16      752.31     48.22 o 
  -3  -6   7       33.21       17.94     23.20 o 
  -2  -6   7        9.31       14.73     22.48 o 
  -1  -6   7     1307.86     1261.18     70.71 o 
   0  -6   7      281.37      313.68     29.48 o 
   1  -6   7      223.31      226.45     26.02 o 
   2  -6   7      318.50      237.10     47.13 o 
   3  -6   7     1650.06     1378.68     95.50 o 
   4  -6   7      162.98      161.06     39.63 o 
   5  -6   7       18.31        2.86     34.99 o 
   6  -6   7       59.44       64.22     52.61 o 
   7  -6   7      258.79      252.54     73.23 o 
  -6  -5   7        9.11       17.00     47.62 o 
  -5  -5   7       90.65       93.53     31.68 o 
  -4  -5   7        0.15        7.66     24.20 o 
  -3  -5   7      303.58      325.60     31.40 o 
  -2  -5   7       59.79       83.11     23.11 o 
  -1  -5   7      592.22      603.61     41.97 o 
   0  -5   7      579.98      526.68     34.09 o 
   1  -5   7     1588.91     1523.29     65.81 o 
   2  -5   7      942.68      843.40     44.90 o 
   3  -5   7      111.24      136.12     21.63 o 
   4  -5   7      866.66      812.91     70.51 o 
   5  -5   7      108.03      108.80     42.53 o 
   6  -5   7      421.69      426.36     66.98 o 
   7  -5   7       65.79       73.41     56.23 o 
  -6  -4   7      291.17      331.62     61.18 o 
  -5  -4   7      277.99      301.81     52.17 o 
  -4  -4   7      149.03      185.38     28.40 o 
  -3  -4   7      333.28      390.63     34.60 o 
  -2  -4   7     2231.86     2344.46     93.22 o 
  -1  -4   7       23.96       30.89     17.75 o 
   0  -4   7      131.19      129.21     19.45 o 
   1  -4   7      504.02      485.28     31.51 o 
   2  -4   7      748.99      647.66     38.44 o 
   3  -4   7        7.37        6.46     16.99 o 
   4  -4   7      613.99      559.30     53.02 o 
   5  -4   7      108.94      114.38     39.81 o 
   6  -4   7      128.85      192.34     52.17 o 
   7  -4   7      229.02      253.61     64.48 o 
   8  -4   7      210.83      234.29     88.09 o 
  -6  -3   7      114.37       96.79     54.76 o 
  -5  -3   7        9.33      -20.39     35.12 o 
  -4  -3   7      262.55      244.60     40.79 o 
  -3  -3   7      555.35      530.07     54.04 o 
  -2  -3   7     1388.92     1480.66     81.33 o 
  -1  -3   7     1402.19     1450.90     64.24 o 
   0  -3   7      556.40      623.32     36.90 o 
   1  -3   7     5472.04     5469.15    190.47 o 
   2  -3   7     3118.20     2947.25    109.87 o 
   3  -3   7     2220.72     1840.84     86.80 o 
   4  -3   7      333.84      286.32     37.44 o 
   5  -3   7      476.55      497.36     54.27 o 
   6  -3   7        7.54        6.36     22.05 o 
   7  -3   7      622.92      681.04     52.08 o 
   8  -3   7      555.32      633.34     56.47 o 
   9  -3   7        0.73      -95.77     87.07 o 
  -7  -2   7      180.40      202.47     65.42 o 
  -6  -2   7       39.36       58.33     54.18 o 
  -5  -2   7      122.19      110.49     46.50 o 
  -4  -2   7       12.66       -0.22     29.99 o 
  -3  -2   7     1038.07      952.41     70.64 o 
  -2  -2   7      416.76      398.24     41.50 o 
  -1  -2   7      280.94      272.67     33.69 o 
   0  -2   7      403.50      400.44     28.96 o 
   1  -2   7      459.09      455.56     30.86 o 
   2  -2   7      810.92      785.21     68.52 o 
   3  -2   7     2611.61     2625.17    163.22 o 
   4  -2   7      323.81      318.80     24.95 o 
   5  -2   7     1901.79     1844.41    101.93 o 
   6  -2   7     8171.67     7458.54    363.03 o 
   7  -2   7      152.98      167.29     30.88 o 
   8  -2   7      154.92      184.33     37.16 o 
   9  -2   7      121.55       96.76     40.74 o 
  -7  -1   7       55.80       81.49     67.83 o 
  -6  -1   7        1.13       21.33     54.00 o 
  -5  -1   7      300.16      266.19     50.52 o 
  -4  -1   7     1649.34     1554.59    106.57 o 
  -3  -1   7      440.12      443.58     51.14 o 
  -2  -1   7        1.52        1.79     19.99 o 
  -1  -1   7      103.12      119.24     25.79 o 
   0  -1   7     5776.24     6009.34    327.82 o 
   1  -1   7     1246.80     1186.87     73.95 o 
   2  -1   7      319.37      337.88     18.07 o 
   3  -1   7     3546.15     3334.64    123.60 o 
   4  -1   7     1664.46     1648.84     66.54 o 
   5  -1   7        3.40        3.58     13.57 o 
   6  -1   7      118.72       94.46     21.51 o 
   7  -1   7      852.86      707.16     47.83 o 
   8  -1   7      265.71      274.63     37.44 o 
   9  -1   7      398.47      413.89     54.69 o 
  -7   0   7      112.95      127.50     68.63 o 
  -6   0   7        4.24       24.37     56.76 o 
  -5   0   7       16.33        5.94     46.14 o 
  -4   0   7      100.77       51.05     34.50 o 
  -3   0   7      358.26      383.34     46.28 o 
  -2   0   7     1380.26     1276.44     83.27 o 
  -1   0   7      161.92      155.79     24.05 o 
   0   0   7      592.66      680.53     35.20 o 
   1   0   7     3495.82     3574.77    197.87 o 
   2   0   7     2484.25     2486.03    140.62 o 
   3   0   7     2530.23     2463.86     92.87 o 
   4   0   7     3208.59     3098.96    116.20 o 
   5   0   7     5881.74     5520.13    203.80 o 
   6   0   7      244.09      217.58     27.24 o 
   7   0   7      645.04      538.24     39.49 o 
   8   0   7     1281.86     1229.03     70.66 o 
   9   0   7      550.56      450.64     47.30 o 
  10   0   7      268.31      167.95    118.97 o 
  -6   1   7       29.02       37.93     52.35 o 
  -5   1   7      388.31      356.29     64.75 o 
  -4   1   7      150.07      144.28     44.05 o 
  -3   1   7       86.49      112.68     34.23 o 
  -2   1   7      390.18      321.44     38.60 o 
  -1   1   7      693.54      657.16     50.29 o 
   0   1   7     1043.45      981.10     63.68 o 
   1   1   7        1.96        2.63     13.92 o 
   2   1   7     3956.06     4426.63    242.10 o 
   3   1   7        1.36       -0.76     13.43 o 
   4   1   7       10.62       14.73      9.96 o 
   5   1   7     1943.96     1810.43     72.62 o 
   6   1   7      101.72      113.00     18.02 o 
   7   1   7       13.61       11.99     26.64 o 
   8   1   7     2096.30     1843.92     88.52 o 
   9   1   7      527.40      503.57     49.35 o 
  10   1   7       97.68       27.09     82.04 o 
  -6   2   7      127.28      177.88     57.79 o 
  -5   2   7        6.38        8.21     50.65 o 
  -4   2   7       29.12      -12.05     40.21 o 
  -3   2   7      289.16      279.85     44.36 o 
  -2   2   7      150.09      127.99     30.35 o 
  -1   2   7        7.11        1.83     19.28 o 
   0   2   7     1867.39     1589.18     93.98 o 
   1   2   7       46.34       40.30     16.02 o 
   2   2   7     2947.12     2878.11    159.72 o 
   3   2   7      297.70      276.50     27.62 o 
   4   2   7     1099.83     1127.51     35.26 o 
   5   2   7     2169.28     2259.78     87.75 o 
   6   2   7      755.35      722.23     38.18 o 
   7   2   7      360.99      421.20     32.71 o 
   8   2   7       18.78        8.39     21.04 o 
   9   2   7      417.75      361.50     71.85 o 
  10   2   7        7.58      -46.72     69.95 o 
  -6   3   7       12.98        1.29     52.84 o 
  -5   3   7      529.03      432.38     69.71 o 
  -4   3   7        0.22       12.05     44.05 o 
  -3   3   7      471.05      395.61     53.77 o 
  -2   3   7     1132.19     1091.87     81.22 o 
  -1   3   7     1420.03     1282.06     83.67 o 
   0   3   7      598.17      526.77     42.93 o 
   1   3   7        0.81        7.23     13.92 o 
   2   3   7     2891.17     3041.08    104.78 o 
   3   3   7     1400.32     1408.94     52.25 o 
   4   3   7     2353.92     2315.70     80.21 o 
   5   3   7       24.87       29.59     12.50 o 
   6   3   7      194.84      189.08     19.40 o 
   7   3   7     3132.09     3175.64    125.56 o 
   8   3   7      469.55      391.46     42.04 o 
   9   3   7       15.45       29.77     29.77 o 
  10   3   7      700.56      724.95     66.18 o 
  -5   4   7        5.49       50.90     29.16 o 
  -4   4   7      196.87      226.22     52.26 o 
  -3   4   7      301.66      326.56     43.60 o 
  -2   4   7        9.15       -6.73     27.85 o 
  -1   4   7      183.48      151.11     22.49 o 
   0   4   7       46.87       56.16     17.47 o 
   1   4   7      252.95      221.19     20.21 o 
   2   4   7      237.25      240.47     17.37 o 
   3   4   7      308.58      321.00     27.80 o 
   4   4   7     1346.57     1358.33     65.29 o 
   5   4   7      304.75      343.11     20.08 o 
   6   4   7       17.43        6.74     18.03 o 
   7   4   7        1.44       21.69     22.94 o 
   8   4   7       37.76       35.66     27.27 o 
   9   4   7      175.91      160.43     34.76 o 
  10   4   7      236.08      246.02     43.51 o 
  -5   5   7      136.08      142.49     36.32 o 
  -4   5   7      318.93      394.18     41.39 o 
  -3   5   7      616.58      552.73     44.94 o 
  -2   5   7      163.34      153.65     27.69 o 
  -1   5   7     1412.44     1239.00     78.54 o 
   0   5   7      196.41      231.48     31.86 o 
   1   5   7      923.99      876.32     53.91 o 
   2   5   7      622.66      597.59     39.81 o 
   3   5   7      917.79      871.14     49.36 o 
   4   5   7      134.90      189.88     22.45 o 
   5   5   7      163.52      208.11     17.12 o 
   6   5   7      411.42      436.09     37.93 o 
   7   5   7      187.19      253.79     32.71 o 
   8   5   7      214.41      252.09     36.68 o 
   9   5   7      409.33      521.59     53.86 o 
  10   5   7        0.79       23.03     35.66 o 
  -4   6   7       60.10       33.11     44.18 o 
  -3   6   7      444.09      437.96     52.75 o 
  -2   6   7       10.48       14.86     35.75 o 
  -1   6   7       17.00        7.68     27.62 o 
   0   6   7      848.73      893.06     59.80 o 
   1   6   7     2237.94     2037.13    100.27 o 
   2   6   7        8.24       29.94     19.86 o 
   3   6   7      303.50      326.17     31.10 o 
   4   6   7      925.81      972.98     54.76 o 
   5   6   7       13.95        4.69     17.94 o 
   6   6   7       39.41       49.36     21.38 o 
   7   6   7      699.09      752.44     54.58 o 
   8   6   7      449.98      428.99     43.60 o 
   9   6   7      364.10      375.66     45.61 o 
  -3   7   7       12.04      -31.24     42.57 o 
  -2   7   7      450.84      401.01     51.28 o 
  -1   7   7       86.67      118.21     35.48 o 
   0   7   7      164.27      119.60     35.12 o 
   1   7   7      191.60      180.20     33.74 o 
   2   7   7        2.82      -15.13     21.55 o 
   3   7   7       11.63        8.79     20.22 o 
   4   7   7      756.41      704.91     48.42 o 
   5   7   7      631.66      701.79     47.26 o 
   6   7   7      256.46      305.78     35.17 o 
   7   7   7       29.16       19.77     23.16 o 
   8   7   7       37.25       21.20     26.78 o 
   9   7   7      269.99      288.46     42.13 o 
  -2   8   7      111.59      131.83     46.28 o 
  -1   8   7      968.17     1137.03     80.82 o 
   0   8   7      461.79      510.25     50.74 o 
   1   8   7      155.33      122.14     33.02 o 
   2   8   7     1405.57     1343.82     76.13 o 
   3   8   7     1973.50     1851.04     93.98 o 
   4   8   7       16.65        4.77     25.17 o 
   5   8   7      235.11      189.62     27.22 o 
   6   8   7      412.21      462.28     43.06 o 
   7   8   7       67.34       52.48     26.78 o 
   8   8   7       28.93       21.38     30.88 o 
  -1   9   7       43.70      117.68     44.18 o 
   0   9   7       63.60       72.47     37.62 o 
   1   9   7      123.16      110.09     38.51 o 
   2   9   7      155.16      178.77     35.17 o 
   3   9   7      888.59      828.53     58.10 o 
   4   9   7      411.93      414.35     39.58 o 
   5   9   7        1.78       -7.10     21.91 o 
   6   9   7     1724.75     1910.48     72.17 o 
   7   9   7     1046.78     1112.30     74.88 o 
   1  10   7      444.74      468.57     55.69 o 
   2  10   7      232.42      240.76     43.91 o 
   3  10   7       32.41       37.89     30.61 o 
   4  10   7       14.94       45.65     30.84 o 
   5  10   7      164.36      146.73     30.12 o 
  -2  -8   8      101.33       82.64     30.89 o 
  -1  -8   8        0.00       17.25     32.82 o 
   0  -8   8      243.83      292.71     37.75 o 
   1  -8   8      228.30      218.79     56.27 o 
   2  -8   8      322.36      361.95     38.24 o 
   3  -8   8      195.52      209.16     43.87 o 
  -4  -7   8       78.36       70.73     29.79 o 
  -3  -7   8       51.93       19.06     27.70 o 
  -2  -7   8       62.57       95.23     29.41 o 
  -1  -7   8      341.96      374.32     35.64 o 
   0  -7   8        7.38        5.18     24.12 o 
   1  -7   8       79.48       54.96     25.58 o 
   2  -7   8       19.34       18.28     24.33 o 
   3  -7   8       64.20      102.33     36.77 o 
   4  -7   8       30.22       39.85     34.14 o 
   5  -7   8      248.01      206.22     47.62 o 
  -4  -6   8       13.37       -3.79     28.84 o 
  -3  -6   8      216.83      251.91     33.71 o 
  -2  -6   8       15.47        6.83     25.21 o 
  -1  -6   8      464.81      507.62     38.42 o 
   0  -6   8       89.73       91.90     24.73 o 
   1  -6   8       34.73       33.41     22.49 o 
   2  -6   8     1489.98     1416.71     74.24 o 
   3  -6   8      667.89      603.21     56.72 o 
   4  -6   8      390.64      391.01     51.41 o 
   5  -6   8       16.55       12.14     40.65 o 
   6  -6   8      252.82      248.97     60.25 o 
  -5  -5   8       82.28       98.09     47.88 o 
  -4  -5   8      175.74      179.06     32.77 o 
  -3  -5   8       28.83       34.55     25.67 o 
  -2  -5   8      110.04       84.12     26.89 o 
  -1  -5   8      551.68      530.71     37.64 o 
   0  -5   8       33.03       20.63     18.54 o 
   1  -5   8      156.11      154.92     24.50 o 
   2  -5   8       12.18       30.80     29.90 o 
   3  -5   8      114.24      106.08     31.95 o 
   4  -5   8      579.66      571.53     59.84 o 
   5  -5   8       58.27       67.39     40.21 o 
   6  -5   8       10.44       19.59     41.32 o 
   7  -5   8     1031.13     1148.45    116.83 o 
  -5  -4   8       58.88       81.80     42.62 o 
  -4  -4   8       82.30      108.53     41.95 o 
  -3  -4   8       65.06       95.43     27.48 o 
  -2  -4   8      100.11       95.28     24.89 o 
  -1  -4   8      453.25      455.25     35.43 o 
   0  -4   8       12.01       19.54     18.76 o 
   1  -4   8     1053.68     1083.07     54.74 o 
   2  -4   8      215.12      179.11     40.03 o 
   3  -4   8        1.88       -4.10     19.04 o 
   4  -4   8      407.03      346.16     43.73 o 
   5  -4   8       13.40       15.98     30.66 o 
   6  -4   8       77.11      106.34     42.66 o 
   7  -4   8      114.61      123.39     55.47 o 
   8  -4   8        3.12      -25.75     67.88 o 
  -6  -3   8       90.07      128.79     58.95 o 
  -5  -3   8        0.37      -47.66     42.22 o 
  -4  -3   8      336.92      392.53     50.83 o 
  -3  -3   8      184.08      186.00     39.32 o 
  -2  -3   8      422.70      419.04     51.32 o 
  -1  -3   8      807.41      874.94     50.13 o 
   0  -3   8      225.55      264.88     52.88 o 
   1  -3   8       71.65       61.05     18.17 o 
   2  -3   8      193.20      197.19     23.86 o 
   3  -3   8      519.16      571.02     61.09 o 
   4  -3   8     1179.57     1165.45     80.64 o 
   5  -3   8       65.59      116.07     35.70 o 
   6  -3   8     1282.13     1219.54     96.75 o 
   7  -3   8       11.45       16.78     52.84 o 
   8  -3   8      272.79      318.45     83.18 o 
  -6  -2   8      518.82      465.99     75.06 o 
  -5  -2   8        2.73      -33.20     43.91 o 
  -4  -2   8       32.19       18.56     38.78 o 
  -3  -2   8      583.19      643.60     62.21 o 
  -2  -2   8      623.94      693.85     58.24 o 
  -1  -2   8        0.23        9.33     23.43 o 
   0  -2   8      136.54      129.06     25.57 o 
   1  -2   8     2963.89     2805.95    160.65 o 
   2  -2   8        8.38        7.59     17.05 o 
   3  -2   8      481.63      427.70     42.08 o 
   4  -2   8     2118.13     1883.62    116.74 o 
   5  -2   8     2086.95     1967.96    125.85 o 
   6  -2   8      144.55      158.72     25.09 o 
   7  -2   8       88.60       89.57     39.25 o 
   8  -2   8      179.75      162.03     33.60 o 
   9  -2   8      445.41      447.51     48.37 o 
  -6  -1   8      478.72      372.58     67.25 o 
  -5  -1   8     1296.66     1164.92    102.15 o 
  -4  -1   8       98.76       42.93     35.25 o 
  -3  -1   8       70.09       62.92     30.03 o 
  -2  -1   8      947.59      922.46     67.97 o 
  -1  -1   8        3.11      -11.87     21.02 o 
   0  -1   8      264.87      296.72     33.34 o 
   1  -1   8       20.47       23.38     17.14 o 
   2  -1   8       91.97      101.57     10.74 o 
   3  -1   8      205.75      218.40     16.04 o 
   4  -1   8      629.37      639.36     32.27 o 
   5  -1   8      964.82      926.64     44.79 o 
   6  -1   8      555.58      546.84     49.02 o 
   7  -1   8       74.09       72.33     23.66 o 
   8  -1   8      213.34      181.13     31.65 o 
   9  -1   8       15.59       16.25     42.89 o 
  -6   0   8       18.89      -13.30     57.57 o 
  -5   0   8      111.14       94.52     52.44 o 
  -4   0   8      451.09      470.45     59.58 o 
  -3   0   8       76.02       83.00     31.91 o 
  -2   0   8      211.43      246.74     36.50 o 
  -1   0   8     1759.04     1822.93    111.70 o 
   0   0   8     4611.19     4858.08    269.45 o 
   1   0   8      502.06      515.83     40.83 o 
   2   0   8      432.58      476.87     40.07 o 
   3   0   8     2485.16     2366.57     89.65 o 
   4   0   8      293.90      295.72     20.52 o 
   5   0   8      124.55      122.65     16.58 o 
   6   0   8       34.21       37.73     17.21 o 
   7   0   8      288.47      291.72     33.05 o 
   8   0   8      667.46      654.05     47.65 o 
   9   0   8        0.34       31.31     29.30 o 
  -6   1   8       13.55      -13.57     51.32 o 
  -5   1   8       13.39       39.27     51.72 o 
  -4   1   8       66.35       55.69     38.69 o 
  -3   1   8      211.98      183.99     40.39 o 
  -2   1   8      203.81      158.38     30.61 o 
  -1   1   8     1529.71     1313.75     83.72 o 
   0   1   8      103.67      103.31     21.64 o 
   1   1   8        3.55        2.99     16.96 o 
   2   1   8      180.85      182.25     23.74 o 
   3   1   8     4511.98     4339.39    239.06 o 
   4   1   8     1060.42     1072.90     48.66 o 
   5   1   8      908.17      963.17     43.52 o 
   6   1   8     1375.28     1400.07     61.07 o 
   7   1   8      686.72      647.43     49.58 o 
   8   1   8      208.97      240.10     30.59 o 
   9   1   8        5.24        2.95     26.77 o 
  10   1   8      599.47      481.51     64.64 o 
  -5   2   8      437.50      365.98     68.19 o 
  -4   2   8      153.53      149.90     49.31 o 
  -3   2   8      255.24      244.77     45.12 o 
  -2   2   8      881.78      816.12     66.36 o 
  -1   2   8      560.48      457.91     44.72 o 
   0   2   8     1683.89     1543.70     93.63 o 
   1   2   8       30.80       29.41     17.23 o 
   2   2   8      848.63      851.96     57.08 o 
   3   2   8      174.48      166.54     22.00 o 
   4   2   8      322.69      303.38     16.62 o 
   5   2   8        2.43       12.63     12.86 o 
   6   2   8      362.54      331.80     25.31 o 
   7   2   8      230.09      229.30     25.52 o 
   8   2   8     1624.31     1471.68     72.06 o 
   9   2   8       18.38        5.92     28.14 o 
  10   2   8        5.67      -25.21     33.42 o 
  -5   3   8       25.47       65.87     54.04 o 
  -4   3   8        4.68       11.38     45.70 o 
  -3   3   8      135.51       86.13     41.10 o 
  -2   3   8     1687.31     1453.20     99.96 o 
  -1   3   8      215.18      199.17     33.02 o 
   0   3   8        1.03        0.36     20.26 o 
   1   3   8     1787.23     1536.21     91.39 o 
   2   3   8     4513.69     4176.64    228.84 o 
   3   3   8      147.55      154.12     21.20 o 
   4   3   8        1.52       -0.69     10.12 o 
   5   3   8     5702.88     5818.47    213.62 o 
   6   3   8     1843.78     1752.46     96.97 o 
   7   3   8        0.76       14.01     20.88 o 
   8   3   8     1073.08     1078.66     71.85 o 
   9   3   8      641.02      597.63     57.84 o 
  10   3   8       18.69       33.96     35.30 o 
  -5   4   8      173.96      177.71     35.52 o 
  -4   4   8       24.65       44.57     28.72 o 
  -3   4   8       59.37       75.01     28.64 o 
  -2   4   8       23.92       22.35     23.41 o 
  -1   4   8      474.12      393.22     31.99 o 
   0   4   8      173.89      178.68     23.65 o 
   1   4   8      284.69      275.50     23.26 o 
   2   4   8      288.04      226.48     27.18 o 
   3   4   8     1034.25     1117.17     58.95 o 
   4   4   8       55.76       45.43     16.11 o 
   5   4   8     1454.06     1414.73     80.73 o 
   6   4   8      738.53      830.58     55.34 o 
   7   4   8     1226.44     1298.53     79.79 o 
   8   4   8      336.21      354.20     40.61 o 
   9   4   8      594.09      570.77     53.69 o 
  10   4   8      639.92      634.36     64.26 o 
  -4   5   8       12.18       19.55     37.89 o 
  -3   5   8      357.30      378.29     51.36 o 
  -2   5   8       13.65       34.72     34.27 o 
  -1   5   8       63.93       58.55     32.67 o 
   0   5   8     1247.81     1179.06     73.01 o 
   1   5   8      814.19      702.37     50.34 o 
   2   5   8      243.97      212.20     28.07 o 
   3   5   8     1600.47     1674.32     81.71 o 
   4   5   8     5530.46     5763.01    244.10 o 
   5   5   8       35.58       36.87     13.78 o 
   6   5   8       71.79       42.17     21.29 o 
   7   5   8      190.47      242.68     34.18 o 
   8   5   8      210.35      196.04     35.17 o 
   9   5   8        4.96      -16.24     28.07 o 
  -3   6   8        0.70      -55.63     37.08 o 
  -2   6   8       20.77       48.33     36.55 o 
  -1   6   8      413.26      510.70     53.69 o 
   0   6   8       61.13       76.49     32.35 o 
   1   6   8      120.81       83.94     26.51 o 
   2   6   8      678.40      640.43     45.47 o 
   3   6   8       29.78       38.38     22.71 o 
   4   6   8      318.01      351.34     34.99 o 
   5   6   8      618.52      757.71     49.09 o 
   6   6   8      124.89      148.11     26.69 o 
   7   6   8     1394.33     1568.34     92.82 o 
   8   6   8      899.92      877.70     63.68 o 
   9   6   8      278.71      331.30     45.34 o 
  -2   7   8        9.32       40.57     43.38 o 
  -1   7   8       63.55       50.74     36.06 o 
   0   7   8        7.22       44.27     31.42 o 
   1   7   8      143.93      107.19     30.26 o 
   2   7   8        9.48       15.31     24.10 o 
   3   7   8        5.21       13.12     22.13 o 
   4   7   8      200.75      234.20     30.43 o 
   5   7   8      108.30      106.21     25.08 o 
   6   7   8      170.78      124.02     27.76 o 
   7   7   8       16.37       12.36     25.70 o 
   8   7   8      110.86      143.92     31.77 o 
   9   7   8      401.91      365.67     46.59 o 
  -1   8   8       43.45       37.66     40.25 o 
   0   8   8        2.38       34.09     38.33 o 
   1   8   8      126.52      140.97     38.16 o 
   2   8   8       32.91       39.18     27.36 o 
   3   8   8      295.50      320.55     38.29 o 
   4   8   8      255.28      251.47     34.18 o 
   5   8   8       74.96      147.40     29.32 o 
   6   8   8      704.21      808.76     60.51 o 
   7   8   8      146.02      154.45     32.98 o 
   8   8   8       19.47       -4.73     28.92 o 
   0   9   8      117.41       55.56     44.09 o 
   1   9   8      649.88      678.54     63.77 o 
   2   9   8      147.32      138.34     38.11 o 
   3   9   8       13.83       25.30     28.16 o 
   4   9   8      342.91      376.33     39.14 o 
   5   9   8      450.72      459.74     46.10 o 
   6   9   8        0.78        3.48     26.15 o 
  -2  -7   9        0.11       13.08     31.11 o 
  -1  -7   9       41.37       57.96     27.93 o 
   0  -7   9      313.51      300.26     34.23 o 
   1  -7   9      140.86      165.40     29.87 o 
   2  -7   9       75.00       79.32     28.52 o 
   3  -7   9      485.12      508.56     59.84 o 
   4  -7   9      203.04      198.85     42.80 o 
  -3  -6   9      220.99      287.45     36.99 o 
  -2  -6   9      106.48      147.77     35.49 o 
  -1  -6   9      504.69      529.52     40.64 o 
   0  -6   9       39.68       62.64     24.20 o 
   1  -6   9      218.38      223.99     33.60 o 
   2  -6   9      598.64      557.56     42.77 o 
   3  -6   9       57.06       36.55     32.58 o 
   4  -6   9       21.85       32.58     36.33 o 
   5  -6   9      279.43      294.49     54.00 o 
  -4  -5   9        0.88       25.88     45.12 o 
  -3  -5   9        4.27       -1.82     26.77 o 
  -2  -5   9      348.31      398.08     40.54 o 
  -1  -5   9      380.77      494.85     34.28 o 
   0  -5   9        3.51       -8.80     25.24 o 
   1  -5   9      106.82      146.03     31.95 o 
   2  -5   9     1464.47     1313.95    105.92 o 
   3  -5   9      215.03      195.19     34.36 o 
   4  -5   9       15.40       34.41     33.16 o 
   5  -5   9      621.96      564.07     65.82 o 
   6  -5   9      672.02      713.93     83.00 o 
  -5  -4   9       79.25       95.32     52.66 o 
  -4  -4   9      171.55      203.99     50.78 o 
  -3  -4   9       19.82       16.33     39.00 o 
  -2  -4   9       61.44       57.66     35.66 o 
  -1  -4   9      191.47      232.26     33.79 o 
   0  -4   9        4.54        7.18     21.55 o 
   1  -4   9      344.05      320.71     31.28 o 
   2  -4   9       85.74       82.68     22.88 o 
   3  -4   9        2.08       17.45     26.46 o 
   4  -4   9      182.14      172.08     36.82 o 
   5  -4   9      782.91      723.39     66.85 o 
   6  -4   9      305.54      350.14     54.53 o 
   7  -4   9      628.43      601.96     81.04 o 
  -5  -3   9       29.18       32.62     50.29 o 
  -4  -3   9        6.59       15.13     38.47 o 
  -3  -3   9      530.85      568.80     64.98 o 
  -2  -3   9       87.66      110.00     35.66 o 
  -1  -3   9      242.43      348.57     45.61 o 
   0  -3   9      447.92      456.21     44.00 o 
   1  -3   9     1840.68     1798.88    111.12 o 
   2  -3   9       72.57       77.92     20.60 o 
   3  -3   9        9.72       39.45     25.48 o 
   4  -3   9      126.35      133.12     32.84 o 
   5  -3   9      309.98      261.69     40.52 o 
   6  -3   9        3.73       28.96     40.61 o 
   7  -3   9        3.09      -12.18     49.27 o 
  -5  -2   9       33.99       17.67     49.71 o 
  -4  -2   9       82.10       93.45     41.15 o 
  -3  -2   9        6.70      -21.33     34.81 o 
  -2  -2   9       91.90       73.95     35.25 o 
  -1  -2   9      409.88      410.38     48.73 o 
   0  -2   9      330.68      301.63     39.40 o 
   1  -2   9      328.98      366.47     40.65 o 
   2  -2   9      182.04      165.29     26.60 o 
   3  -2   9        0.67       -5.00     22.49 o 
   4  -2   9     5653.22     5462.76    305.11 o 
   5  -2   9     1535.78     1459.76     98.36 o 
   6  -2   9      244.82      224.56     44.54 o 
   7  -2   9      653.40      648.91     80.64 o 
  -5  -1   9        7.87       -5.09     43.51 o 
  -4  -1   9      113.98       90.50     40.25 o 
  -3  -1   9      162.71      165.03     38.47 o 
  -2  -1   9       97.34       98.45     34.45 o 
  -1  -1   9       19.29        9.68     29.05 o 
   0  -1   9      177.39      202.33     21.95 o 
   1  -1   9     1707.58     1708.20    103.89 o 
   2  -1   9        1.57        8.61     20.57 o 
   3  -1   9      123.30      138.03     24.23 o 
   4  -1   9       34.67       59.58     24.81 o 
   5  -1   9        2.42       40.30     27.40 o 
   6  -1   9       50.53       63.43     21.47 o 
   7  -1   9      303.38      258.48     30.07 o 
   8  -1   9       10.52       27.25     25.54 o 
   9  -1   9      643.71      629.73     55.69 o 
  -5   0   9       22.49       16.51     51.59 o 
  -4   0   9       53.58       79.03     40.83 o 
  -3   0   9        3.88       -1.83     35.25 o 
  -2   0   9      386.73      419.13     51.54 o 
  -1   0   9      498.03      458.31     45.92 o 
   0   0   9      259.91      303.99     38.20 o 
   1   0   9      247.74      251.78     31.68 o 
   2   0   9      134.02      131.87     23.03 o 
   3   0   9     2889.40     2794.96    105.61 o 
   4   0   9       39.78       38.03     12.29 o 
   5   0   9        4.49        3.29     13.30 o 
   6   0   9     1245.88     1159.42     54.51 o 
   7   0   9      191.14      190.08     24.99 o 
   8   0   9        0.08       -6.77     24.24 o 
   9   0   9        0.22       19.45     29.89 o 
  -5   1   9        2.81       -6.11     46.01 o 
  -4   1   9      222.72      250.66     53.24 o 
  -3   1   9       18.60       -2.95     35.25 o 
  -2   1   9      401.06      476.07     53.77 o 
  -1   1   9      130.60      102.82     29.45 o 
   0   1   9      904.20      904.30     63.59 o 
   1   1   9      253.29      243.46     23.20 o 
   2   1   9       70.87       51.36     20.80 o 
   3   1   9      483.11      514.32     43.64 o 
   4   1   9     1226.99     1227.53     51.90 o 
   5   1   9      212.13      208.29     19.17 o 
   6   1   9      441.27      456.45     30.89 o 
   7   1   9      328.66      352.19     29.68 o 
   8   1   9     1053.28      996.47     57.02 o 
   9   1   9       86.71       96.22     31.00 o 
  -5   2   9        6.81       19.68     54.22 o 
  -4   2   9       59.30       25.30     47.26 o 
  -3   2   9      190.04      144.05     42.31 o 
  -2   2   9      202.42      184.66     38.11 o 
  -1   2   9       44.07       61.67     27.80 o 
   0   2   9        0.61       -9.68     20.97 o 
   1   2   9        0.52        0.04     19.68 o 
   2   2   9       31.66       34.41     19.46 o 
   3   2   9      923.97      944.51     62.92 o 
   4   2   9        0.07       -1.60     11.91 o 
   5   2   9      228.39      275.32     23.02 o 
   6   2   9      648.14      700.96     38.09 o 
   7   2   9      227.60      222.09     24.42 o 
   8   2   9       11.18        4.37     20.96 o 
   9   2   9       23.25        4.64     31.60 o 
  -4   3   9      674.10      663.77     82.02 o 
  -3   3   9      624.90      483.88     60.78 o 
  -2   3   9       54.48       61.27     32.80 o 
  -1   3   9       17.26       37.62     26.69 o 
   0   3   9     1888.89     1745.50    107.46 o 
   1   3   9      190.08      180.16     26.64 o 
   2   3   9        4.92       -2.32     17.05 o 
   3   3   9     1130.37     1142.18     47.64 o 
   4   3   9       38.50       46.19     17.63 o 
   5   3   9       78.92       86.04     22.27 o 
   6   3   9      114.11      146.28     26.42 o 
   7   3   9      455.23      450.37     41.06 o 
   8   3   9      323.60      372.40     45.03 o 
   9   3   9      100.76       99.11     33.87 o 
  -4   4   9       21.34       52.28     35.97 o 
  -3   4   9       62.81       71.47     28.43 o 
  -2   4   9      173.01      179.98     43.15 o 
  -1   4   9       71.44       66.76     32.98 o 
   0   4   9       31.11       30.30     29.77 o 
   1   4   9      949.51     1037.78     68.55 o 
   2   4   9     1536.48     1448.74     77.25 o 
   3   4   9      593.06      575.77     40.43 o 
   4   4   9      797.44      762.61     45.79 o 
   5   4   9      966.09     1165.68     70.42 o 
   6   4   9       15.55       30.43     23.47 o 
   7   4   9      255.40      296.36     34.85 o 
   8   4   9      176.73      208.18     34.18 o 
   9   4   9       17.69        6.16     28.56 o 
  -3   5   9        3.45        9.82     42.35 o 
  -2   5   9      120.15       56.72     37.58 o 
  -1   5   9      317.26      236.74     42.53 o 
   0   5   9        5.67      -33.69     28.65 o 
   1   5   9       16.39        7.27     28.52 o 
   2   5   9      739.25      688.13     48.37 o 
   3   5   9      180.55      172.66     24.37 o 
   4   5   9        3.10       34.05     19.06 o 
   6   5   9       28.48       57.79     23.03 o 
   7   5   9       55.45       63.46     28.20 o 
   8   5   9      262.88      346.97     41.28 o 
   9   5   9      102.79       95.90     33.65 o 
  -2   6   9      144.03      176.81     44.27 o 
  -1   6   9      313.98      255.89     44.00 o 
   0   6   9      686.96      669.30     57.84 o 
   1   6   9        0.11       46.19     27.76 o 
   2   6   9     1088.26     1046.12     65.02 o 
   3   6   9      223.12      272.67     31.68 o 
   4   6   9      292.85      355.31     33.38 o 
   5   6   9      428.11      514.45     39.58 o 
   6   6   9      861.01      922.55     64.44 o 
   7   6   9      247.31      342.24     39.85 o 
   8   6   9       29.85       38.60     30.61 o 
   9   6   9       99.90      142.04     36.01 o 
  -1   7   9        7.15        7.10     36.64 o 
   0   7   9       86.40      128.34     40.74 o 
   1   7   9        8.67        7.14     28.87 o 
   2   7   9       16.22       17.58     28.83 o 
   3   7   9      977.16     1033.76     64.40 o 
   4   7   9      888.70      902.38     57.52 o 
   5   7   9        4.28       27.53     24.05 o 
   6   7   9      149.41      174.49     31.42 o 
   7   7   9     1181.52     1262.25     80.82 o 
   8   7   9      209.82      247.90     37.49 o 
   0   8   9       98.34      178.50     43.38 o 
   1   8   9      556.51      564.12     56.36 o 
   2   8   9       87.73      135.13     36.95 o 
   3   8   9        1.50       12.18     26.37 o 
   4   8   9      114.88       93.00     27.22 o 
   5   8   9       16.33       -0.98     26.20 o 
   6   8   9       99.76      119.24     31.86 o 
   7   8   9       17.00       18.97     30.70 o 
   2   9   9      573.62      572.02     55.29 o 
   3   9   9      170.92      166.23     35.43 o 
   4   9   9      166.15      167.70     36.37 o 
   5   9   9     1187.78     1438.79     81.75 o 
   0  -7  10       26.31       39.32     30.77 o 
   1  -7  10       70.10       81.72     31.13 o 
   2  -7  10       21.49       29.05     36.64 o 
  -2  -6  10       32.05       38.19     35.59 o 
  -1  -6  10       16.34       24.54     35.58 o 
   0  -6  10      188.72      174.92     32.11 o 
   1  -6  10       17.10       14.03     26.76 o 
   2  -6  10      145.49      151.06     38.47 o 
   3  -6  10      122.24      143.25     36.15 o 
   4  -6  10        2.06       27.98     37.35 o 
  -3  -5  10      100.84      171.68     53.42 o 
  -2  -5  10       11.30       14.68     47.84 o 
  -1  -5  10       24.81       44.28     34.23 o 
   0  -5  10      337.43      342.66     36.09 o 
   1  -5  10        2.99      -16.90     21.49 o 
   2  -5  10        0.92        1.80     24.20 o 
   3  -5  10       17.28       -8.03     30.26 o 
   4  -5  10      111.06      118.75     38.78 o 
   5  -5  10      247.69      289.22     51.36 o 
   6  -5  10       25.92       60.78     49.18 o 
  -3  -4  10       41.56       82.74     47.79 o 
  -2  -4  10      267.92      322.16     56.68 o 
  -1  -4  10      101.20      137.58     50.47 o 
   0  -4  10      187.06      215.50     37.13 o 
   1  -4  10      212.35      213.23     30.49 o 
   2  -4  10      685.43      627.94     55.16 o 
   3  -4  10      128.42      113.44     32.53 o 
   4  -4  10       53.92       62.43     33.29 o 
   5  -4  10      229.20      199.08     44.98 o 
   6  -4  10       50.71       71.80     45.25 o 
   7  -4  10      181.39      272.08     66.00 o 
  -4  -3  10      143.78      169.09     54.40 o 
  -3  -3  10       37.02       44.40     44.45 o 
  -2  -3  10        0.97       -8.97     34.99 o 
  -1  -3  10      646.24      838.88     75.73 o 
   0  -3  10        8.88      -12.76     26.60 o 
   1  -3  10        3.80       16.78     23.12 o 
   2  -3  10       88.36       83.85     26.02 o 
   3  -3  10       51.12       44.40     27.98 o 
   4  -3  10       99.25       78.14     28.92 o 
   5  -3  10      313.52      310.64     44.00 o 
   6  -3  10        0.21       30.12     40.03 o 
   7  -3  10      157.05      195.51     58.01 o 
  -4  -2  10       18.91       34.09     42.44 o 
  -3  -2  10      152.92      224.51     50.65 o 
  -2  -2  10       43.03       48.69     35.08 o 
  -1  -2  10      620.51      826.56     75.28 o 
   0  -2  10      278.40      314.44     66.14 o 
   1  -2  10      553.60      530.51     48.02 o 
   2  -2  10      629.69      639.85     52.61 o 
   3  -2  10     1703.47     1593.42    102.33 o 
   4  -2  10     1702.38     1681.15    108.49 o 
   5  -2  10       31.71       35.57     31.42 o 
   6  -2  10      495.58      509.45     62.16 o 
   7  -2  10       66.41       73.23     45.83 o 
   8  -2  10       71.01       65.29     53.42 o 
  -4  -1  10      108.71       75.69     48.20 o 
  -3  -1  10       19.21        8.17     39.85 o 
  -2  -1  10      151.37      170.34     38.78 o 
  -1  -1  10       49.53       40.97     35.39 o 
   0  -1  10      530.00      605.31     63.01 o 
   1  -1  10       39.08       38.24     23.07 o 
   2  -1  10      245.52      244.55     33.51 o 
   3  -1  10       93.35      116.96     28.16 o 
   4  -1  10      554.93      513.47     47.17 o 
   5  -1  10        0.04       37.80     29.32 o 
   6  -1  10        3.37       23.29     33.02 o 
   8  -1  10      287.52      335.19     68.23 o 
  -4   0  10       60.54       55.60     47.88 o 
  -3   0  10      222.25      243.93     45.38 o 
  -2   0  10      419.66      464.78     53.95 o 
  -1   0  10      101.81       90.59     33.69 o 
   0   0  10        0.08        2.90     29.85 o 
   1   0  10     1161.54     1315.89     86.66 o 
   2   0  10       81.55       95.41     26.11 o 
   3   0  10      518.05      528.82     47.88 o 
   4   0  10       64.41       80.64     25.35 o 
   5   0  10      504.00      419.84     46.59 o 
   6   0  10       34.86       40.45     17.77 o 
   7   0  10      181.99      208.30     25.26 o 
   8   0  10        2.15        1.20     23.63 o 
   9   0  10      314.84      306.47     63.77 o 
  -4   1  10       62.56       64.89     50.07 o 
  -3   1  10       29.63       44.54     36.37 o 
  -2   1  10        0.20        2.14     33.65 o 
  -1   1  10      406.09      418.37     50.20 o 
   0   1  10       95.49       90.06     30.21 o 
   1   1  10      454.27      499.19     51.05 o 
   2   1  10      985.89     1046.12     71.62 o 
   3   1  10     1374.73     1309.42     84.52 o 
   4   1  10      385.44      375.12     25.20 o 
   5   1  10      227.99      237.96     21.46 o 
   6   1  10     1231.07     1320.16     59.27 o 
   7   1  10      144.94      137.92     23.74 o 
   8   1  10      198.38      200.05     29.45 o 
   9   1  10      317.73      333.96     39.25 o 
  -4   2  10       97.67       98.09     50.83 o 
  -3   2  10        0.01       16.02     40.12 o 
  -2   2  10       47.98       46.81     34.81 o 
  -1   2  10       35.67       40.70     30.17 o 
   0   2  10       54.30       44.80     26.28 o 
   1   2  10      283.54      327.24     39.90 o 
   2   2  10      341.67      392.49     40.34 o 
   3   2  10       54.02       88.23     25.17 o 
   4   2  10       17.54       32.81     13.28 o 
   5   2  10       86.90      110.34     17.49 o 
   6   2  10     2143.26     2070.43     84.55 o 
   7   2  10      213.22      224.01     24.65 o 
   8   2  10       22.32       38.74     27.00 o 
   9   2  10      641.77      719.68     63.95 o 
  -3   3  10       12.99       33.16     42.89 o 
  -2   3  10      217.30      221.48     43.42 o 
  -1   3  10      112.39      104.74     32.44 o 
   0   3  10      166.65      125.85     29.05 o 
   1   3  10      202.11      231.61     30.52 o 
   2   3  10       64.55       28.65     21.24 o 
   3   3  10      897.95      922.33     57.43 o 
   4   3  10      539.85      509.72     38.91 o 
   5   3  10      679.62      751.41     52.70 o 
   6   3  10      265.71      302.39     36.64 o 
   7   3  10      402.60      349.06     37.93 o 
   8   3  10       77.85      139.19     32.00 o 
   9   3  10       52.68       39.63     31.86 o 
  -3   4  10       26.79       41.45     30.70 o 
   0   4  10      200.30      134.15     35.83 o 
   1   4  10      904.99      795.99     60.29 o 
   2   4  10      389.96      365.84     39.85 o 
   3   4  10      240.73      264.19     32.44 o 
   4   4  10      519.47      568.85     40.48 o 
   5   4  10      903.49      964.77     62.57 o 
   6   4  10       70.24      105.85     26.37 o 
   7   4  10      159.68      204.07     32.49 o 
   8   4  10     1297.75     1511.71     93.36 o 
   9   4  10      167.34      181.58     41.37 o 
  -2   5  10      154.13      134.28     40.97 o 
  -1   5  10        0.00        9.37     38.38 o 
   0   5  10        7.56       -1.96     30.03 o 
   1   5  10       80.59      121.70     36.64 o 
   2   5  10      751.74      709.69     52.66 o 
   3   5  10      114.69       82.96     23.12 o 
   4   5  10       12.10       10.40     19.99 o 
   6   5  10       35.66       52.75     25.53 o 
   7   5  10       28.87       -5.53     27.31 o 
   8   5  10       23.71       31.95     31.19 o 
  -1   6  10       40.94       38.38     37.66 o 
   0   6  10      365.22      309.97     45.30 o 
   1   6  10       35.44       21.51     30.48 o 
   2   6  10       49.74       43.02     29.23 o 
   3   6  10       25.49       52.79     26.33 o 
   4   6  10       50.55       17.27     20.97 o 
   6   6  10      160.01      223.98     34.18 o 
   7   6  10      340.28      388.51     46.86 o 
   8   6  10        0.34      -13.66     26.02 o 
   0   7  10       18.30       23.65     39.40 o 
   1   7  10       94.68      150.84     37.17 o 
   2   7  10      549.20      522.35     52.93 o 
   3   7  10       32.76       32.40     28.56 o 
   4   7  10      143.81      152.17     30.30 o 
   6   7  10       22.05        7.72     25.53 o 
   7   7  10      149.88      154.50     35.97 o 
   2   8  10       15.34       14.41     35.25 o 
   3   8  10        4.37       40.43     33.25 o 
   4   8  10       69.98       65.91     27.71 o 
   5   8  10       17.91       -0.22     27.89 o 
   6   8  10       29.15       34.81     30.61 o 
   1  -6  11       45.24       34.12     35.92 o 
   2  -6  11       17.00       20.71     35.75 o 
  -1  -5  11        2.81       56.50     59.08 o 
   0  -5  11      175.43      226.97     39.00 o 
   1  -5  11       74.73       63.44     30.70 o 
   2  -5  11      174.14      161.64     38.78 o 
   3  -5  11      267.72      271.33     42.08 o 
   4  -5  11      152.50      128.66     40.74 o 
  -2  -4  11       13.69       11.16     50.78 o 
  -1  -4  11       17.17        0.85     46.72 o 
   0  -4  11       35.23       32.13     28.61 o 
   1  -4  11        4.53        2.14     26.60 o 
   2  -4  11        5.74       11.20     29.94 o 
   3  -4  11       39.30       51.72     32.58 o 
   4  -4  11       58.08       69.57     35.52 o 
   5  -4  11      786.16      714.64     71.98 o 
   6  -4  11        4.88        4.95     43.73 o 
  -2  -3  11       64.45       90.68     50.61 o 
  -1  -3  11       23.62       38.60     49.22 o 
   0  -3  11       18.09       17.20     23.41 o 
   1  -3  11       25.82       20.80     29.36 o 
   2  -3  11       92.26       89.12     31.60 o 
   3  -3  11      280.81      267.27     39.81 o 
   4  -3  11       21.75       31.64     28.34 o 
   5  -3  11        0.30        1.83     33.69 o 
   6  -3  11       20.24       39.45     37.08 o 
  -3  -2  11       79.99      145.21     53.46 o 
  -2  -2  11        0.55      -25.66     37.71 o 
  -1  -2  11       39.33       57.61     45.25 o 
   0  -2  11      140.44      258.12     50.38 o 
   1  -2  11        3.44       14.95     25.35 o 
   2  -2  11      110.89      120.49     32.22 o 
   3  -2  11      455.16      438.54     46.23 o 
   4  -2  11      803.08      714.51     62.57 o 
   5  -2  11      276.36      273.60     43.42 o 
   6  -2  11       51.81       56.76     39.85 o 
   7  -2  11      327.92      327.78     58.50 o 
  -3  -1  11       20.66       39.36     42.22 o 
  -2  -1  11       95.62      145.12     47.04 o 
  -1  -1  11      366.07      450.50     57.39 o 
   0  -1  11       18.80       66.09     42.44 o 
   1  -1  11        1.77       12.90     24.59 o 
   2  -1  11      734.53      715.80     57.66 o 
   3  -1  11        8.75       20.44     26.46 o 
   4  -1  11       11.43       23.79     28.20 o 
   5  -1  11       10.87       12.45     29.54 o 
   6  -1  11       43.32       31.73     33.69 o 
   7  -1  11      193.88      158.56     48.11 o 
   8  -1  11       92.47      104.56     52.88 o 
  -3   0  11        9.30       -2.99     44.40 o 
  -2   0  11       26.99       27.89     35.83 o 
  -1   0  11      334.02      379.05     50.70 o 
   0   0  11        2.58       -5.49     31.06 o 
   1   0  11       30.31       65.78     38.42 o 
   2   0  11        1.21        6.83     25.70 o 
   3   0  11       81.22       82.16     25.62 o 
   4   0  11      460.60      476.16     49.36 o 
   5   0  11      119.60      130.93     32.31 o 
   6   0  11        2.34       -1.34     30.84 o 
   7   0  11      115.50      124.15     43.24 o 
   8   0  11       10.82       23.38     44.63 o 
  -3   1  11      239.18      252.63     52.79 o 
  -2   1  11      106.70       85.77     41.37 o 
  -1   1  11        1.14      -12.36     32.67 o 
   0   1  11       15.23       19.77     28.38 o 
   1   1  11     1080.82     1313.12     92.96 o 
   2   1  11       25.05       29.77     25.30 o 
   3   1  11      241.14      231.97     33.56 o 
   4   1  11       79.69      107.59     28.65 o 
   5   1  11        5.78        8.93     26.06 o 
   6   1  11      229.67      220.11     22.75 o 
   7   1  11        2.55       15.42     19.81 o 
   8   1  11       12.00       36.07     35.92 o 
  -3   2  11       58.66       57.48     45.16 o 
  -2   2  11       15.82       35.03     38.51 o 
  -1   2  11       89.32       84.79     34.32 o 
   0   2  11      229.24      220.72     37.84 o 
   1   2  11      330.99      357.81     45.30 o 
   2   2  11      169.18      238.08     37.62 o 
   3   2  11       65.61       26.86     25.17 o 
   4   2  11      948.44     1007.89     46.85 o 
   5   2  11      752.51      778.86     39.89 o 
   6   2  11      331.34      379.77     38.38 o 
   7   2  11      268.85      299.35     37.22 o 
   8   2  11      168.07      178.24     33.11 o 
  -2   3  11       88.67      117.37     42.53 o 
  -1   3  11      124.05      155.30     38.29 o 
   0   3  11      171.22      145.79     33.87 o 
   1   3  11      198.59      204.97     32.93 o 
   5   3  11       32.62       12.27     20.30 o 
   6   3  11       87.65      126.83     28.78 o 
   7   3  11       40.65       45.34     25.08 o 
   8   3  11        0.09       12.58     27.53 o 
   0   4  11      392.19      278.64     44.63 o 
   1   4  11      151.03      179.04     40.83 o 
   2   4  11      270.27      270.61     39.72 o 
   3   4  11     1195.89     1216.77     71.71 o 
   4   4  11       54.39       27.18     23.16 o 
   5   4  11       14.55       38.69     23.16 o 
   6   4  11      644.89      812.64     58.73 o 
   7   4  11      285.18      319.57     40.92 o 
   8   4  11        0.49       -4.51     26.86 o 
  -1   5  11       20.71       13.43     36.95 o 
   0   5  11       34.78       94.03     41.59 o 
   1   5  11       10.14       13.57     32.53 o 
   2   5  11      140.02      157.13     33.38 o 
   3   5  11       79.70       48.73     24.50 o 
   4   5  11      456.04      506.73     42.53 o 
   6   5  11      386.27      392.31     42.62 o 
   7   5  11      261.21      402.13     44.89 o 
   8   5  11      441.27      546.04     53.15 o 
   0   6  11       27.00       16.02     40.43 o 
   1   6  11       93.91      150.03     37.31 o 
   2   6  11       49.13       12.45     31.77 o 
   3   6  11       43.01       46.46     25.53 o 
   4   6  11       51.40       49.13     25.53 o 
   6   6  11        7.68      -19.46     27.89 o 
   7   6  11        0.21      -16.87     25.30 o 
   2   7  11      209.59      151.33     37.58 o 
   3   7  11      295.75      338.98     41.81 o 
   4   7  11        1.30       -7.85     26.78 o 
   6   7  11      491.69      551.00     50.78 o 
   0  -4  12      279.60      501.64     86.44 o 
   1  -4  12       10.68       12.23     30.08 o 
   2  -4  12        5.11       13.61     33.47 o 
   3  -4  12      286.79      308.05     44.09 o 
   4  -4  12      136.95      109.91     39.98 o 
  -1  -3  12       22.24       -0.89     56.01 o 
   0  -3  12       21.02       47.97     54.04 o 
   1  -3  12      185.85      190.46     39.76 o 
   2  -3  12       54.44       49.13     33.51 o 
   3  -3  12      136.10      151.64     38.24 o 
   4  -3  12       70.04       69.35     36.55 o 
   5  -3  12      163.99      176.41     43.51 o 
  -1  -2  12       79.34      113.89     54.09 o 
   0  -2  12       19.15       31.95     48.64 o 
   1  -2  12       74.14       54.00     29.94 o 
   2  -2  12     1207.09     1210.93     87.65 o 
   3  -2  12       68.79      101.79     31.19 o 
   4  -2  12        4.19       16.42     31.86 o 
   5  -2  12       31.52       62.52     36.37 o 
   6  -2  12       59.02       39.45     38.38 o 
  -1  -1  12        1.89       16.24     40.97 o 
   0  -1  12       54.52       56.72     44.05 o 
   1  -1  12       73.66      114.64     48.78 o 
   2  -1  12      133.79      135.35     35.08 o 
   3  -1  12       25.06       37.53     29.85 o 
   4  -1  12       69.54       96.17     34.09 o 
   5  -1  12      745.83      766.23     68.10 o 
   6  -1  12      339.83      312.07     49.00 o 
   7  -1  12      125.92      189.88     49.98 o 
  -2   0  12        0.67       -2.23     45.65 o 
  -1   0  12       49.02       58.68     42.80 o 
   0   0  12        0.08      -10.31     40.34 o 
   1   0  12       94.46      125.85     46.10 o 
   2   0  12       72.91      104.20     32.53 o 
   3   0  12        0.82       20.84     27.85 o 
   4   0  12       79.63       99.20     32.00 o 
   5   0  12        5.08       -3.17     30.48 o 
   6   0  12       35.08       64.89     35.48 o 
   7   0  12      370.80      374.55     54.40 o 
  -1   1  12        1.56        9.55     39.63 o 
   0   1  12      148.47      194.48     43.38 o 
   1   1  12       69.39       58.95     38.74 o 
   2   1  12        5.27       -0.85     39.09 o 
   3   1  12        0.60      -16.56     26.78 o 
   4   1  12      285.71      319.17     41.15 o 
   5   1  12        3.47      -10.44     29.27 o 
   6   1  12       60.51       65.33     33.92 o 
   7   1  12      297.35      359.46     50.61 o 
  -1   2  12      163.92      185.15     43.78 o 
   0   2  12        7.06       -2.54     34.18 o 
   1   2  12       22.39       -9.15     31.19 o 
   2   2  12      162.04      200.19     42.39 o 
   3   2  12        2.96        5.09     27.67 o 
   5   2  12      544.99      579.87     44.05 o 
   6   2  12      275.18      246.83     32.40 o 
   7   2  12       74.16       79.12     28.47 o 
  -1   3  12       30.15       41.15     39.23 o 
   5   3  12        5.42       11.65     23.56 o 
   6   3  12       67.21       79.84     25.70 o 
   7   3  12        7.42       21.20     27.85 o 
   0   4  12      102.36      105.50     43.33 o 
   1   4  12      650.32      612.72     60.38 o 
   2   4  12       10.72       -0.09     30.03 o 
   3   4  12       45.53       37.49     27.00 o 
   5   4  12       16.26      -14.68     25.12 o 
   6   4  12      204.32      220.14     33.56 o 
   7   4  12       73.49      106.08     33.42 o 
   1   5  12       46.70        2.41     39.63 o 
   2   5  12        7.08       14.68     31.19 o 
   3   5  12      289.10      269.72     38.56 o 
   6   5  12      219.61      294.22     38.65 o 
   2   6  12       57.88       51.81     35.66 o 
   3   6  12        8.36        1.74     26.78 o 
   4   6  12        0.44       11.20     25.79 o 
   1  -2  13       28.56       42.80     61.81 o 
   2  -2  13       38.19       70.96     32.89 o 
   3  -2  13        0.75        4.86     34.36 o 
   4  -2  13       10.06       34.01     36.10 o 
   1  -1  13       31.59       72.43     61.81 o 
   2  -1  13       90.99       91.44     35.83 o 
   3  -1  13       22.69       37.35     33.87 o 
   4  -1  13       22.39       21.06     33.87 o 
   5  -1  13       34.62       39.27     36.59 o 
   0   0  13       31.15        8.75     47.93 o 
   1   0  13      138.82      205.82     57.61 o 
   2   0  13      168.38      194.74     34.28 o 
   3   0  13       15.26      -11.92     27.94 o 
   4   0  13       49.45       36.15     31.68 o 
   5   0  13      378.27      447.51     57.12 o 
   6   0  13       11.57       34.14     36.64 o 
   0   1  13       19.91       -2.72     42.57 o 
   1   1  13        2.08       -0.89     41.68 o 
   2   1  13      182.95      281.55     56.05 o 
   3   1  13       22.13       27.18     32.58 o 
   4   1  13        1.04       -3.97     30.61 o 
   5   1  13       16.42        9.46     32.62 o 
   6   1  13        6.14       34.76     36.33 o 
   1   2  13       47.84       68.72     39.67 o 
   2   2  13       42.40       13.70     39.27 o 
   6   3  13       17.79       20.44     26.86 o 
   2   4  13       57.12       17.36     37.08 o 
   3   4  13       31.03       24.14     32.40 o 
   5   4  13       73.24       84.12     29.32 o 
                                                 
